# Supplementary material for: Identification of transcripts with enriched expression in the developing and adult pancreas
Source: Genome Biol. 2008 Jun 14;9(6):R99. doi: 10.1186/gb-2008-9-6-r99 (PMC2481431; doi:10.1186/gb-2008-9-6-r99)
Supplement: Additional data file 2 — Tag counts for the 2,536 tags used in our SAGE tag K-means cluster analysis. [file gb-2008-9-6-r99-S2.xls]

## Sheet: Sheet1
Tags by clusterTag	Cluter ID	Position	Accession	Definition	Gene Name	PDX1-GFP+ (Theiler Stage 17)	PDX1-GFP+ (Theiler Stage 19)	NGN3-GFP- (Theiler Stage 20)	NGN3-GFP+ (Theiler Stage 20)	NGN3-GFP+ (Theiler Stage 21)	NGN3-GFP+ (Theiler Stage 22)	Whole (Theiler Stage 22)	Whole (Theiler Stage 26)	Ducts	Islets	MaxS
CTGGGCAAGTAGCAAAT	1				nt_039606	0	1.26	0	0	0	0	0	0	0	0	1.1885
ACTGAATATGGCAAAGA	1	1	NM_013474	"apolipoprotein A-II (Apoa2), mRNA."	Apoa2	0.98	2.52	0	0	0	0	0	0	0	0	0.7197
CTTGATATAAAAACCTC	1				nt_039702	2.28	0	0.32	0.31	0	0	0	0	0	0	0.4843
GATGCTGAGCACCACTT	1				nt_039353	0.33	1.26	0	0	0	0	0	0	0	0	0.472
CAAGGTTGTCATTGTCT	1				nt_039472	1.3	0	0	0	0	0	0	0	0	0	0.3666
TGAGTCAGAGTTTTATA	1				nt_039687	0	1.26	0	0	0	0	0	0	0	0	0.1608
CACAGCAAGGCTAAAAA	1				nt_039260	1.63	0.63	0	0.62	0.331981	0	0	0	0	0	0.1526
AGGGATTCAGCAGTCAG	1				nt_166318	0.33	1.57	0	0.31	0	0	0	0	0	0	0.1311
GATGACGACGATGACGA	1	1	NM_025684	"nephrocan (Nepn), mRNA."	Nepn	6.85	21.72	0	0	0.331981	0	0	0	0	0	0.1125
CACACGCTCATACATAG	1				nt_039718	0	1.26	0	0	0	0	0	0	0	0	0.0969
GACTTGGATCAGAAATT	1				nt_039492	1.63	0	0	0.31	0.331981	0	0	0	0	0	0.0938
TTTCCTTTGCTTTTCTC	1	1	ENSMUSG00000072636			1.63	0.31	0.32	0	0.331981	0	0	0	0	0	0.0839
GTGTTTTCTGTAGTTTC	1				nt_166324	1.3	0.31	0	0	0	0	0	0	0	0	0.0809
CTGCCCACACAAACGCC	1	9	ENSMUSG00000020183	carboxypeptidase M [Source:MarkerSymbol;Acc:MGI:1917824]	Cpm	0	1.89	0	0	0.663962	0	0	0	0	0	0.0782
GGGACTGGATTAGGCAT	1	1	XM_001471609	"PREDICTED: hypothetical protein LOC100044263 (LOC100044263), mRNA."	LOC100044263	1.96	0	0	0	0	0	0	0	0	0	0.0763
ATGCAAGGACTCTCCAC	1	48	NM_194268	"one cut domain, family member 2 (Onecut2), mRNA."	Onecut2	1.63	10.7	0	0.31	1.32792	0	0	0	0.84	0	0.0734
GCAGTGACCTAGCATTG	1				nt_096135	2.61	0.31	0	0	0	0	0	0	0	0	0.0679
GGCCGGGGAACAAGGGG	1				nt_039500	1.3	0	0	0	0	0.33	0	0	0	0	0.0651
GGCGAACAGCACGGCGT	1	1	ENSMUSG00000073206			1.63	0	0	0.31	0.331981	0.33	0	0	0	0	0.0621
TGGGGGGTCATCCAGTA	1	1	BC023444	"one cut domain, family member 1, mRNA (cDNA clone MGC:32491 )"	Onecut1	0.33	1.26	0	0	0.995943	0	0	0	0	0	0.059
TGGACCCGGTGAGTCAG	1				nt_039424	0	1.26	0	0	0	0.33	0	0	0	0	0.0519
GATAATTAATAGGGAGA	1				nt_039207	0	1.26	0.32	0.31	0	0	0	0	0	0	0.0512
CTCTTTCTGAGGAGGAG	1				nt_039580	1.3	0.31	0	0.31	0.663962	0	0	0	0	0	0.0481
CTCCATTTTACCTCTCT	1	18	NM_194268	"one cut domain, family member 2 (Onecut2), mRNA."	Onecut2	0	2.83	0	0	0	0.33	0	0	0	0	0.0468
GCAATTGCAGGAACATC	1	21	NM_026082	"dedicator of cytokinesis 7 (Dock7), mRNA."	Dock7	0.33	1.89	0	0	0.331981	0.66	0	0	0	0	0.046
GTGGGGAAGGAACAGCC	1				nt_096135	1.3	0	0	0	0	0	0	0	0	0	0.0435
AAGAGGAACAGTTCAAA	1	1	BC016211	"timeless interacting protein, mRNA (cDNA clone MGC:27705 )"	Tipin	2.61	0	0	0	0	0	0	0	0	0	0.0404
CTGGCTGCCCGAAAGCT	1				nt_096135	2.28	0	0.32	0	0	0	0	0	0	0	0.039
CTAATGCTGCAGGTTCC	1				nt_039455	0	1.26	0	0	0.663962	0	0	0	0	0	0.0318
ATTTTGCCAGTCTTGGC	1				nt_039264	1.63	0.31	0	0	0	0	0	0	0	0	0.0316
TGGCAGAGCTGAAGGGG	1				nt_039702	1.63	0.31	0	0.31	0.331981	0	0	0	0	0	0.0312
CTCTCAGGGTCTATTTC	1				nt_039606	0.33	2.83	0	0	0	0	0	0	0	0	0.0301
TGTGTCCTCCTGCTCCC	1				nt_096135	1.3	0	0	0	0	0	0	0	0	0	0.0293
TAGTAAGTAGTTTCCCA	1				nt_039702	1.3	0.31	0	0	0	0	0	0	0	0	0.0287
AAAATCCGTGTTCTAGT	1	1	ENSMUSG00000051727	potassium channel tetramerisation domain containing 14 [Source:MarkerSymbol;Acc:MGI:1289222]	Kctd14	0	5.67	0.32	0	0	0.66	0	0	0.84	0	0.0268
GTGGGCTTCCCCTTCTC	1				nt_039240	1.3	0	0	0	0	0	0	0	0	0	0.0267
ATGATCGACAACTTGAA	1	8	ENSMUSG00000022064	progesterone-induced blocking factor 1 isoform a [Source:RefSeq_peptide;Acc:NP_083596]	D14Ertd581e	0	1.26	0	0	0.331981	0.33	0	0	0	0	0.0263
CAGAGAATGTGGGCGGG	1	1	ENSMUSG00000030357	FK506 binding protein 4 [Source:MarkerSymbol;Acc:MGI:95543]	Fkbp4	1.63	0	0	0	0	0	0	0	0	0	0.0249
CCCCTTTGTGTGTCATC	1	1	NM_018780	"secreted frizzled-related sequence protein 5 (Sfrp5), mRNA."	Sfrp5	1.3	13.85	0	0.94	0	0.33	0	0	0	0	0.0247
TTTTTGTTTTTGACCTG	1				nt_096135	0	1.26	0.32	0	0.663962	0.33	0	0	0	0	0.024
GCAACAACACATCATTA	1				nt_078297	0.65	1.57	0	0	0	0	0	0	0	0	0.0236
GCTCCCTCTCTCCTGGA	1	2	NM_008268	"homeo box B5 (Hoxb5), mRNA."	Hoxb5	1.96	0	0.65	0	0	0	0	0	0	0	0.0228
GCTGTAAGTGCCAGTCC	1				nt_078458	0	1.26	0.32	0	0.663962	0	0	0	0	0	0.0195
CGGAGGGCTACAGGGGA	1	1	ENSMUSG00000074274	RIKEN cDNA D930028M14 gene [Source:MarkerSymbol;Acc:MGI:3687343]	D930028M14Rik	6.52	2.83	0	0.62	0.995943	0.33	0	0	0	0	0.019
CTCCAGTTGGCCCTAGG	1				nt_039462	0	1.26	0	0.31	0.331981	0	0	0	0	0	0.0182
AGCCCCAGGGTCAGTGC	1				nt_039687	1.3	0	0	0.31	1.32792	0	0	0	0	0	0.0178
GTTCGGTAACAGGAGTG	1				nt_039240	1.3	0	0	0.31	0.663962	0	0	0	0	0	0.0157
GGGTTGCTGTTAGGTCC	1				nt_039515	1.3	0	0	0	0	0	0	0	0	0	0.0154
GTAAGGGATGGACTTCG	1	1	NM_172119	"deiodinase, iodothyronine type III (Dio3), mRNA."	Dio3	0	1.26	0	0	0	0	0	0	0	0	0.015
GTGTTTAGAGTCAGGTC	1				nt_039621	1.63	0	0	0.62	0	0	0	0	0	0	0.0148
TAATGGTGTGGGCTTCT	1				nt_039428	1.3	0	0	0	0.663962	0	0	0	0	0	0.0147
GGAATTGCTGTGCAGCC	1	1	NM_197991	"RIKEN cDNA 2310044H10 gene (2310044H10Rik), mRNA."	2310044H10Rik	0.98	3.78	0	0	0.331981	0	0	0	0	0	0.014
ATCCCAAGGTTGCTCAA	1	19	NM_009012	"RAD50 homolog (S. cerevisiae) (Rad50), mRNA."	Rad50	0	2.2	0.32	0	0	0	0	0	0	0	0.0135
CCCTCCTCTGGTGTGTC	1	38	NR_003631	"predicted gene, EG625347 (EG625347) on chromosome 6."	EG625347	1.96	0.31	0	0	0.331981	0	0	0	0	0	0.0135
AAGCACATATTAAAGCT	1	4	NM_021886	"centromere protein H (Cenph), mRNA."	Cenph	1.3	0	0	0.31	0	0	0	0	0	0	0.0134
AGAAAAGCTGTCCCAGC	1				nt_039353	1.3	0.31	0	0	0.331981	0.33	0	0	0	0	0.0133
GACCCCGCGCTCTGCGG	1	20	ENSMUSG00000073544	"predicted gene, EG545370 [Source:MarkerSymbol;Acc:MGI:3646881]"		2.94	0	0.97	0.31	0	0	0	0	0	0	0.0132
CCGTATCTTAGCACATA	1	1	NM_001025566	"choline kinase alpha (Chka), transcript variant 2, mRNA."	Chka	0.33	1.26	0.32	0.62	0.663962	0	0	0	0	0	0.0131
GGTGGGCTCCAGATCTC	1	1	NM_025622	"lectin, galactose-binding, soluble 2 (Lgals2), mRNA."	Lgals2	0.33	11.65	0	4.37	0.995943	0	0	1	0	1	0.0121
CTGATGGAAGAGGACCC	1	2	NM_009940	"demethyl-Q 7 (Coq7), mRNA."	Coq7	2.61	0.94	0	0	0	0.33	0	0	0	0	0.012
AGCAAGAGCTCCAAGAC	1				nt_039206	1.3	0.63	0	0	0	0	0	0	0	0	0.0113
GGGGTGGCACCTAGAGG	1				nt_039624	0	1.26	0	0	0.331981	0	0	0	0	0	0.0111
TGAACCAGGACTGTAGG	1	1	NM_007501	"neurogenic differentiation 4 (Neurod4), mRNA."	Neurod4	1.3	0	0	0	0	0	0	0	0	0	0.0107
CTGCCCTGGGCCACTGG	1	2	ENSMUSG00000029363	replication factor C (activator 1) 5 [Source:MarkerSymbol;Acc:MGI:1919401]	Rfc5	1.63	0	0	0	0	0	0	0	0	0	0.0093
AGTGCCCTGACCTGGAC	1	1	NM_031189	"myogenin (Myog), mRNA."	Myog	2.94	0	0	0	0	0	0	0	0	0	0.0093
GGAACCCTTCTGGTGTG	1	3	ENSMUSG00000041939	mevalonate kinase [Source:MarkerSymbol;Acc:MGI:107624]	Mvk	1.63	0	0	0	0.663962	0	0	0	0	0	0.0091
AAGAATCTTCTCAGAAA	1	1	NM_008781	"paired box gene 3 (Pax3), mRNA."	Pax3	1.3	0	0	0	0	0	0	0	0	0	0.0091
CCCCGACGCCAGCCGCC	1	4	NM_183248	"NK6 transcription factor related, locus 2 (Drosophila) (Nkx6-2), mRNA."	Nkx6-2	0.65	7.24	0	0.62	0.663962	0.33	0	0	0	0	0.009
AACTCGCCCGTGGACCC	1	53	NM_175258	"Rap guanine nucleotide exchange factor (GEF) 6 (Rapgef6), mRNA."	Rapgef6	2.61	1.26	0	1.25	1.32792	0	0	0	0	0	0.0089
GACGAAAGTCTCACTTT	1	14	NM_007935	"enhancer of polycomb homolog 1 (Drosophila) (Epc1), transcript variant 1, mRNA."	Epc1	1.3	0.31	0	0	0	0	0	0	0	0	0.0088
GGAGCCGATGCCCTCTT	1				nt_039551	0	1.26	0	0.31	0	0	0	0	0	0	0.0087
TGAGATTTCTATACCTT	1	1	NM_007423	"alpha fetoprotein (Afp), mRNA."	Afp	10.44	64.21	0.65	4.99	23.5707	0.33	3	11	0	0	0.0086
CTGTCCTGGGTTCTGGC	1				nt_039207	2.28	0.63	0	0.94	0.331981	0	0	0	0	0	0.0086
TGCATAGAAAGAGGGTT	1				nt_039185	1.3	0	0	0	0.663962	0	0	0	0	0	0.0083
GGCCTGGAAGAGGAGCT	1	4	NM_011542	"transcription elongation factor A (SII), 3 (Tcea3), mRNA."	Tcea3	0.33	3.15	0.65	0.62	0	0	0	0	0	0	0.0082
TGTTTCCTACCCCTCGG	1				nt_039472	2.28	0.31	0.65	0.94	0.331981	0.66	0	0	0	0	0.008
TTGTGTTTTCCTGCCAG	1				nt_039206	1.3	0	0.32	0	0.663962	0	0	1	0	0	0.0079
TATTCTAATGCAGATTA	1				nt_096135	1.3	0	0	0	0.331981	0	0	0	0.84	1	0.0079
CAAATGGAGAGCAGCAG	1	22	NM_198029	"RIKEN cDNA 5830467P10 gene (5830467P10Rik), mRNA."	5830467P10Rik	0	3.78	0.32	0.94	2.65585	0	0	0	0.84	0	0.0078
TTAGGGAACTGAGGAGG	1				nt_039500	0	1.26	0	0.31	0.331981	0	0	0	0	0	0.0077
CTACTTGTGCCTTGTGG	1				nt_039207	0	1.26	0	0.31	0	0	0	0	0	0	0.0077
CAGTTGTATGGAAAACT	1	1	XM_001476699	"PREDICTED: similar to Protein phosphatase 2, regulatory subunit B (B56), alpha (LOC100046393), mRNA."	LOC100046393	0	1.89	0	0	0	0	2	0	0	0	0.0075
CTGAATACCAACTTGAG	1				nt_039206	13.05	4.72	2.27	6.86	1.65991	0.66	0	0	0	0	0.0075
ACCTCTTGAGTCGAGAT	1	17	NM_146039	"WD repeat domain 60 (Wdr60), mRNA."	Wdr60	0	1.26	0.32	0	0	0	0	0	0	0	0.0071
GTCCAGCGCTTTAGCCT	1				nt_039353	0.33	1.57	0	0.31	0	0	0	0	0	0	0.0068
CCATCATCAGCTCTTCC	1	32	NM_010897	"neurofibromatosis 1 (Nf1), mRNA."	Nf1	0	1.57	0.32	0	0	0.33	0	0	0	0	0.0067
GGAGAATTTTGGGAATG	1	1	NM_010544	"Indian hedgehog (Ihh), mRNA."	Ihh	0	2.83	0	0	0	0	0	0	0	0	0.0064
AAGCAGAAGAAACGCGA	1	1	NM_008266	"homeo box B1 (Hoxb1), mRNA."	Hoxb1	1.3	0	0	0	0	0	0	0	0	0	0.006
CATTATGGATCCCGACC	1	1	NM_010896	"neurogenin 1 (Neurog1), mRNA."	Neurog1	1.63	0	0	0	0	0	0	0	0	0	0.006
GTGGCGCACAATCATCC	1				nt_039674	1.3	0	0	0.31	0	0	0	0	0	0	0.0059
CCACAAAATGAATATAT	1	8	ENSMUSG00000062288	"similar to CDK105 (LOC677785), misc RNA [Source:RefSeq_dna;Acc:XR_033455]"		0	1.57	0.65	0	0.331981	0	0	0	0	0	0.0056
TCTGCAAAGGAAAAGTC	1	1	ENSMUSG00000054717	high mobility group box 2 [Source:MarkerSymbol;Acc:MGI:96157]	Hmgb2	232.23	86.56	87.45	66.15	30.8742	23.24	26	24	4.2	8	0.0055
GGAACCTTCGGAAAACC	1	2	NM_177152	"leucine-rich repeats and immunoglobulin-like domains 3 (Lrig3), mRNA."	Lrig3	3.26	0	0.32	0	0	0	0	0	0	0	0.0053
TGACTGCCACACACACC	1				nt_039185	0	1.57	0	0.31	0.331981	0	0	0	0.84	0	0.0051
ATGATGAGGAAGATCGC	1	1	NM_007759	"cellular retinoic acid binding protein II (Crabp2), mRNA."	Crabp2	26.75	0.94	3.56	0.31	0	0	0	0	0	0	0.005
CCTTTCCCTTCCACCTC	1	1	ENSMUSG00000024844	barrier to autointegration factor 1 [Source:MarkerSymbol;Acc:MGI:1346330]	Banf1	120.36	30.53	31.74	72.08	20.2508	25.89	21	4	0	3	0.0049
GGAAGATCCGTATTACC	1	1	NM_009052	"brain expressed gene 1 (Bex1), mRNA."	Bex1	43.05	154.54	11.98	103.91	81.6673	22.24	37	7	4.2	3	0.0049
TTTTTCCAATGTCTTAT	1	1	ENSMUSG00000029372	pro-platelet basic protein [Source:MarkerSymbol;Acc:MGI:1888712]	Ppbp	0	1.26	0	0	0	0	0	1	0	0	0.0048
GGGTTCAGTTAAGAGCA	1	1	NM_023256	"keratin 20 (Krt20), mRNA."	Krt20	0	1.89	0	0	0	0	0	0	0	0	0.0045
ATATTCAGACAGTTGCC	1	3	ENSMUSG00000018698	LIM homeobox protein 1 [Source:MarkerSymbol;Acc:MGI:99783]	Lhx1	1.3	0	0	0.31	0.995943	0	0	0	0	0	0.0044
CTACTGTAACTCCGTGC	1	20	NM_177561	"ubiquitin specific peptidase 46 (Usp46), mRNA."	Usp46	0.33	1.57	0	0	0.331981	0	0	0	0	0	0.0042
GCGGGGAAGGGTGGGTG	1				nt_039606	1.96	0	0	0.62	1.32792	0.66	0	0	0.84	0	0.0042
ATTTTCCAGGTGTCTTC	1	1	NM_010095	"early B-cell factor 2 (Ebf2), mRNA."	Ebf2	1.3	0	0	0	0	0	0	0	0	0	0.0041
CAGAGAAAGCCAAGGAG	1	7	NM_025905	"tetratricopeptide repeat domain 23 (Ttc23), mRNA."	Ttc23	1.3	0	0	0	0	0	0	0	0	0	0.0041
CCCCAGCCAGGGGATGC	1	1	ENSMUSG00000074994	glutamine and serine rich 1 [Source:MarkerSymbol;Acc:MGI:2138986]	Qser1	0.33	1.26	0.32	0	0.331981	0	0	0	0	0	0.004
CAGTTGGACCTTCTACC	1	5	NM_011544	"transcription factor 12 (Tcf12), mRNA."	Tcf12	1.63	0	0.32	0	0	0.33	0	0	0	0	0.004
TCTCTCAGTCCAATGTC	1	1	BC003716	"annexin A5, mRNA (cDNA clone MGC:5730 )"	Anxa5	1.3	0	0	0	0	0	0	0	0	0	0.0039
TCCAGAACAGTGTCCCC	1	16	NM_145575	"caldesmon 1 (Cald1), mRNA."	Cald1	14.68	5.67	9.07	5.93	1.32792	1.66	0	0	1.68	0	0.0039
TGGGATGGCTGCATATG	1				nt_039268	1.63	0.31	0.32	0	0	0	0	0	0	0	0.0038
TAAATAAACTTCTAAGC	1	1	NM_001013372	"neural regeneration protein (Nrp), mRNA."	Nrp	1.63	0.31	0	0	0.331981	0.33	0	0	0	0	0.0036
CGCGGCTGCCTGTCCCT	1	15	NM_013830	"PRP4 pre-mRNA processing factor 4 homolog B (yeast) (Prpf4b), mRNA."	Prpf4b	4.89	12.28	3.56	4.68	4.64773	1	0	0	0	0	0.0036
TGTATGGAAGCTGGAGC	1				nt_039462	0	1.26	0	0	0	0	0	0	0	0	0.0036
ATGTGGAGCCCTAGGGA	1				nt_039618	1.63	0.63	0	0	0	0	0	0	0	0	0.0035
AAAGAAACATTATATGA	1	11	NM_008477	"kinectin 1 (Ktn1), mRNA."	Ktn1	0.65	5.35	0	0	0.331981	0.33	0	0	0.84	0	0.0034
TTTAAGCCTGGAATACT	1	1	NM_021480	"L-threonine dehydrogenase (Tdh), mRNA."	Tdh	0	5.35	0	0	0	0.33	0	3	0	0	0.0034
GCAGTCACAGACCCGAC	1	1	NM_183248	"NK6 transcription factor related, locus 2 (Drosophila) (Nkx6-2), mRNA."	Nkx6-2	0.65	3.46	0	0.94	0.995943	0	0	0	0	0	0.0034
CAGGCTCCACCAGAGGA	1	1	NM_177410	"B-cell leukemia/lymphoma 2 (Bcl2), transcript variant 2, mRNA."	Bcl2	0	1.57	0.32	0	0	0	0	0	0	0	0.0033
CTAGTCTCTACTGGACT	1				nt_039341	2.28	0	0.32	0.62	2.32387	0	1	0	0	2	0.0033
GCTACAAACAGACCAGA	1	7	NM_025959	"proteasome (prosome, macropain) 26S subunit, ATPase, 6 (Psmc6), mRNA."	Psmc6	0	1.26	0	0	0.331981	0	0	0	0	0	0.0032
AAGGACTTTGAAAACCA	1	19	NM_145990	"CDK5 regulatory subunit associated protein 2 (Cdk5rap2), mRNA."	Cdk5rap2	0	1.26	0.32	0	0	0	0	0	0	0	0.003
GGGGCTTACAGAAATAG	1				nt_039474	7.18	1.26	0	0	0	0	0	0	0	0	0.003
GAGGTGAAAAAGGAGTG	1	6	BC139828	"upstream binding protein 1, mRNA (cDNA clone MGC:161875 )"	Ubp1	0	1.57	0	0	0	0	0	0	0	0	0.0028
TGAACTTAGAGTAACAT	1	4	ENSMUSG00000029247	"phosphoribosylaminoimidazole carboxylase, phosphoribosylaminoribosylaminoimidazole, succinocarboxamide synthetase [Source:MarkerSymbol;Acc:MGI:1914304]"	Paics	0	1.57	0.32	0	0	0	0	0	0	0	0.0028
GTGCGGGGCCGAGGCTG	1	8	NM_001081050	"par-3 partitioning defective 3 homolog B (C. elegans) (Pard3b), mRNA."	Pard3b	0	1.26	0	0	0.331981	0	0	0	0	0	0.0028
ATTTTTTTTTCTTACAA	1				nt_039649	0	2.2	0	0.62	0.663962	0.66	0	0	0.84	0	0.0028
GCAATTTAACCCATTTT	1	1	ENSMUSG00000047844	brain expressed gene 4 [Source:MarkerSymbol;Acc:MGI:3606746]	Bex4	14.68	65.78	7.13	31.2	40.1697	8.3	12	12	2.52	2	0.0027
CCTGCTAAAGAAAAGGG	1	2	ENSMUSG00000068338	"similar to High mobility group protein 1 (HMG-1) (High mobility group protein B1) (Amphoterin) (Heparin-binding protein p30) (LOC622198), mRNA [Source:RefSeq_dna;Acc:XR_002655]"		1.3	0	0.32	0.31	0	0.33	0	0	0.84	0	0.0027
ACATCTGGTGACAAAGG	1	1	NM_026785	"ubiquitin-conjugating enzyme E2C (Ube2c), mRNA."	Ube2c	51.53	16.37	17.81	12.17	7.96755	3.65	3	6	0	0	0.0027
GAACCTTGTGATCTGGG	1	1	NM_026860	"RIKEN cDNA 1190003M12 gene (1190003M12Rik), mRNA."	1190003M12Rik	0	1.89	0	0	0	0	0	0	2.52	1	0.0027
AGAATTCAGCTTCCCTA	1	1	NM_198029	"RIKEN cDNA 5830467P10 gene (5830467P10Rik), mRNA."	5830467P10Rik	0	1.26	0	0.31	0.331981	0	0	0	0	0	0.0027
GGCAGAGCAGTGTGGGG	1				nt_039424	2.28	0.63	0	0.62	0	0.33	0	0	0	0	0.0027
GCTGACTTAAAGCCAGC	1				nt_039649	0.33	1.57	0	0.31	0	0	0	0	0	0	0.0026
TGTAATTTTACCTCTAA	1				nc_005089	1.3	12.28	1.3	0.62	1.99189	1.33	0	0	0	0	0.0026
TTAACGACAAAAAAAAA	1	1	BC096524	"forkhead box A1, mRNA (cDNA clone MGC:106671 )"	Foxa1	0	2.52	0	0	0	0	0	0	0	0	0.0025
AAGAATATCAGGAGACC	1	2	NM_026631	"nucleolar protein family A, member 2 (Nola2), mRNA."	Nola2	86.76	32.73	15.87	46.81	11.6193	13.61	39	1	2.52	0	0.0025
ATTAGCACCATCAAGCA	1	5	NM_176966	"fibronectin type III and SPRY domain containing 1-like (Fsd1l), mRNA."	Fsd1l	1.3	0	0	0.31	0.331981	0	0	0	0	0	0.0025
CTGGTGCACGCCTTTCC	1				nt_039268	1.3	0.31	0	0	0	0	0	0	0	0	0.0025
ATAGATGCACAGTGAGT	1	4	NM_007831	"deleted in colorectal carcinoma (Dcc), mRNA."	Dcc	1.3	0	0	0	0	0	0	0	0	0	0.0024
CAGGAACATTGACAACA	1				nt_082868	1.3	4.09	0.32	1.56	2.32387	1.99	0	0	0	0	0.0024
AAGCGCCACCAGAACTG	1	1	NM_009769	"Kruppel-like factor 5 (Klf5), mRNA."	Klf5	0	3.46	0	0	0	0	0	0	0.84	0	0.0023
ATGCTTTGAAATAAATA	1	1	NM_013778	"aldo-keto reductase family 1, member C13 (Akr1c13), mRNA."	Akr1c13	0	2.52	0	0.62	0.663962	0.66	0	0	0	1	0.0023
CAAAAAAACATTATGAA	1	10	NM_144937	"ubiquitin specific peptidase 3 (Usp3), mRNA."	Usp3	0.33	1.26	0.32	0	0	0	0	0	0	0	0.0023
CTCATAGAAGATGTGGA	1	11	ENSMUSG00000024491	RBM27_MOUSE Isoform 2 of Q5SFM8 - (Mouse) [Source:Uniprot/Varsplic;Acc:Q5SFM8-2]	Rbm27	0.33	1.89	0.97	0.94	0.663962	0	0	0	0	0	0.0022
TTCATTCTTAGATACCC	1	1	ENSMUSG00000046711	high mobility group AT-hook 1 [Source:MarkerSymbol;Acc:MGI:96160]	Hmga1	69.15	33.36	7.45	17.79	14.9391	7.3	12	6	3.36	1	0.0022
CTGCTGTAATCCTTCAG	1	9	NM_009791	"asp (abnormal spindle)-like, microcephaly associated (Drosophila) (Aspm), mRNA."	Aspm	1.3	0	0.32	0	0	0	0	0	0	0	0.0022
GAGGTGAAAGGACATAA	1	1	NM_010582	"inter-alpha trypsin inhibitor, heavy chain 2 (Itih2), mRNA."	Itih2	3.26	1.26	0	0.31	0.995943	0.33	0	2	0.84	0	0.0022
AGCGTCGCTGCGGTGTT	1	1	NM_019932	"chemokine (C-X-C motif) ligand 4 (Cxcl4), mRNA."	Cxcl4	6.2	11.96	0	2.81	12.6153	0.33	0	6	1.68	0	0.0022
TTTAGTTGTGTTTTTCT	1	15	XM_001474445	"PREDICTED: similar to SMAD specific E3 ubiquitin protein ligase 2 (LOC100045522), mRNA."	LOC100045522	1.3	0.31	0.65	0	0	0.33	0	0	1.68	0	0.0022
TGTCAGAAAATGATGAT	1	18	NM_175238	"Rap1 interacting factor 1 homolog (yeast) (Rif1), mRNA."	Rif1	1.96	1.57	0.65	0.94	0	0	0	0	0	0	0.0021
GCTAAAGCTATCAAAGA	1	24	NM_198703	"WNK lysine deficient protein kinase 1 (Wnk1), mRNA."	Wnk1	0	2.2	0.32	0.94	0.995943	0.33	0	0	0	0	0.0021
CCATTTACTGCCTCACC	1	3	BC004809	"PDZ and LIM domain 1 (elfin), mRNA (cDNA clone MGC:5634 )"	Pdlim1	0	1.26	0	0	0	0	0	0	0.84	0	0.002
AAGTTCAACCTCTCCGG	1	1	ENSMUSG00000024598	fibrillin 2 [Source:MarkerSymbol;Acc:MGI:95490]	Fbn2	5.22	1.57	1.62	0.62	0	0	2	1	1.68	0	0.002
CTGAAGCCTGCTTGCTC	1				nt_039548	1.3	0.31	0	0.31	0	0.33	0	0	0	0	0.002
TCCCCACCATCCAAAGA	1				nt_039413	0	1.57	0	0	0	0	0	0	0	0	0.002
TCAACCAAAACGGTGTC	2				nt_039207	1.63	0.63	0.65	0	0.331981	0	0	0	0	0	0.0409
GTGGTTGGTGGGGGTTT	2	6	BC030427	"LSM6 homolog, U6 small nuclear RNA associated (S. cerevisiae), mRNA (cDNA clone MGC:40879 )"	Lsm6	3.59	0.31	2.27	1.25	0	1.99	0	0	0	0	0.0259
TTGTTTGTTTTGGGGCA	2	1	BC051012	"cell division cycle 2-like 1, mRNA (cDNA clone MGC:54635 )"	Cdc2l1	0.65	1.26	0.32	0	0	0	0	0	0	0	0.0233
TGGCTGGACCCCAGTGC	2				nt_039264	1.3	1.89	0	0.62	0.331981	0.33	0	0	0	0	0.0191
TCAGCCAGGCTTCCATC	2				nt_039624	1.3	0.63	0	0.31	0	0	0	0	0	0	0.0183
CGCCCCAAGTCCCGCCC	2				nt_166318	1.3	1.26	1.94	0.31	0	0	0	0	0	0	0.0143
GATGCGGTTCCTCTTTC	2				nt_039314	1.3	0	0.32	0	0.331981	0.33	0	0	0	0	0.0125
CCTCTCCTTTAGAATGA	2				nt_039207	0.65	0	1.3	0.62	0	0.33	0	0	0	0	0.0123
TTCGAGATTCTAATATC	2				nt_039500	0.33	1.57	1.3	0	0	0.33	0	0	0	0	0.0114
TGGGTGCCGAACTCAGA	2				nt_039625	0.33	1.26	0	0.31	0.663962	0	0	0	0	0	0.0105
CTAAGAAGCTATCCTCC	2				nt_039206	1.3	0.31	0.32	0.31	0	0.33	0	0	0	0	0.009
AGTGATCAGGCAAAGCA	2				nt_039515	1.3	0.94	0.32	0	0.331981	0	0	0	0	0	0.008
CATAGCTTTCCATTTAG	2				nt_166285	1.3	0	0.97	0	0	0	0	0	0	0	0.0077
CTCAAGTTTGATTTAGC	2				nt_039621	2.61	0.63	1.3	0.31	0.995943	0	0	0	0	0	0.0069
TCTGGACGCGGAAAGCA	2	1	NM_175660	"histone cluster 1, H2ab (Hist1h2ab), mRNA."	Hist1h2ab	13.37	7.24	5.83	0	1.32792	4.65	0	0	0	0	0.0063
TCTGAGACTGCTCCCGC	2	2	BC146469	"Synthetic construct clone MGC:180350 histone cluster 1, H1b (Hist1h1b) mRNA, encodes complete protein"		9.79	5.04	3.24	0.94	2.32387	1.66	0	0	0	0	0.0061
AATGCGCAGAAACGTTC	2	7	NM_008817	"paternally expressed 3 (Peg3), mRNA."	Peg3	1.3	4.41	1.94	0.31	3.98377	1.66	0	1	0	1	0.0057
GGCTTACAGGAGCTGGC	2	5	NM_023258	"PYD and CARD domain containing (Pycard), mRNA."	Pycard	1.3	0.94	0	0.31	0.331981	0	0	0	0	0	0.0055
TTTGACTGTGTGGGTCG	2				nt_039482	0.33	1.57	0.65	0.31	0.663962	0.66	0	0	0	0	0.0052
GTGGCTCACAGCTGGGG	2				nt_165773	1.63	0.31	0.32	0.31	0	0.33	0	0	0	0	0.0048
GTAGCTCAAAACCATCG	2				nt_039649	1.3	0.31	0.32	0	0.331981	0.33	0	0	0	0	0.0047
GCCCAAGATGAGGTCCC	2	1	NM_001004176	"mastermind like 3 (Drosophila) (Maml3), mRNA."	Maml3	0.65	2.2	0.65	0.62	1.99189	0.33	0	0	0	0	0.0044
GAAATTTAAAGCAGGTA	2				nt_039687	2.28	0	2.27	0.62	0.331981	0	0	0	0	0	0.0043
GACGTTGTCTACGCGCT	2	1	NM_175654	"histone cluster 1, H4d (Hist1h4d), mRNA."	Hist1h4d	10.11	24.24	17.17	0.94	7.63556	3.98	0	0	0	0	0.0042
AGCGGCGGCGTGTACGG	2	10	NM_019673	"actin-like 6A (Actl6a), mRNA."	Actl6a	2.28	1.26	0	0.62	0.331981	0.66	0	0	0	0	0.0037
AGAAAAACCCTTGGTTT	2				nt_039353	0.33	1.26	0.32	0.62	0.995943	0.66	0	0	0	0	0.0036
AAAGAACTTTTAGAGTA	2	1	ENSMUSG00000028676	FUS interacting protein (serine-arginine rich) 1 [Source:MarkerSymbol;Acc:MGI:1333805]	Fusip1	0.98	3.46	1.94	0.31	0.663962	0	0	0	0	0	0.0033
AAGGACATCAGGGCAAT	2	10	NM_198017	"RIKEN cDNA C430003P19 gene (C430003P19Rik), mRNA."	C430003P19Rik	0	0.63	2.27	0.94	0	1	0	0	0	0	0.0033
CTGGAGACGCTTAAGAC	2	1	NM_009692	"apolipoprotein A-I (Apoa1), mRNA."	Apoa1	7.5	41.23	0	10.92	21.9108	1.66	0	1	0.84	5	0.0032
ATAACCCTTTAACCAAT	2	6	NM_025832	"NMDA receptor regulated 1-like (Narg1l), mRNA."	Narg1l	0.65	1.57	0.32	0	0.331981	0.33	0	0	0	0	0.0032
TTTTTAATCCCGATGCT	2	1	NR_002853	antisense Igf2r RNA (Air) on chromosome 17.	Air	0.33	1.26	0.32	0.31	0.331981	0.33	0	0	0	0	0.0032
TCGGAGACGGCGCCAGT	2	1	NM_030609	"histone cluster 1, H1a (Hist1h1a), mRNA."	Hist1h1a	1.3	0.63	0.97	0.31	0	0.33	0	0	0	0	0.0031
TGCCCAGATGAGGCTGT	2	9	NM_011589	"timeless homolog (Drosophila) (Timeless), mRNA."	Timeless	2.61	0.94	1.3	0.31	0.663962	0	0	0	0	0	0.003
TTTGAAGGAGCTCAAAC	2	4	NM_010441	"high mobility group AT-hook 2 (Hmga2), mRNA."	Hmga2	1.63	3.46	5.18	0	0.663962	0	3	0	0	0	0.0029
GCCAGAAATGCATCGTT	2	4	NM_010516	"cysteine rich protein 61 (Cyr61), mRNA."	Cyr61	1.3	0.63	0	0.31	1.99189	0	0	0	0	0	0.0028
TGTTTGACCTCTCCAGC	2	2	NM_001048207	"glycophorin C (Gypc), mRNA."	Gypc	1.3	0	2.27	0.31	0	0	0	1	0	0	0.0027
TGAGTTGCCCCTTATGA	2	2	NM_177271	"sterile alpha motif domain containing 5 (Samd5), mRNA."	Samd5	0	0.94	1.62	0	0	0	0	0	0	0	0.0027
AAGAGATATGGAAACTT	2	9	ENSMUSG00000051469	zinc finger protein 191 [Source:MarkerSymbol;Acc:MGI:1929704]	Zfp191	0.98	2.52	0	0.31	0.995943	0.66	0	0	0	0	0.0026
GACTTCGAGGACGATTA	2	9	NM_018759	"zinc finger protein 326 (Zfp326), mRNA."	Zfp326	1.3	0	0.65	0	0.995943	0	0	0	0	0	0.0026
GAGCGTTTTGGATCCAG	2				nt_039687	2.61	0	0.65	0	0	0.33	1	1	0	0	0.0026
CTCCCGTGACCCGGACC	2	27	BC096600	"muscleblind-like 1 (Drosophila), mRNA (cDNA clone MGC:106037 )"	Mbnl1	1.3	4.41	0.97	0	0.995943	1	0	0	0	0	0.0025
CAGGTTACAACTGATGG	2	29	NM_009418	"tripeptidyl peptidase II (Tpp2), mRNA."	Tpp2	0.65	1.57	0.32	0.31	0.331981	0.66	0	0	0	0	0.0025
TAAAATTGTCATTTCAA	2	12	NM_026579	"DNA segment, Chr 10, Wayne State University 102, expressed (D10Wsu102e), mRNA."	D10Wsu102e	0.98	2.2	0.32	0.31	0.995943	0	0	0	0	0	0.0025
AAGGCTTATTTAAACAG	2				nt_082868	4.89	31.79	6.48	19.66	25.5625	10.29	0	0	5.04	0	0.0025
GGGACCGAAACGCATAC	2	1	ENSMUSG00000046402	"retinol binding protein 1, cellular [Source:MarkerSymbol;Acc:MGI:97876]"	Rbp1	38.81	59.49	21.38	7.8	12.2833	1.99	2	4	4.2	0	0.0023
GCCAACAGCATTGCCAA	2	12	BC092372	"paired related homeobox 1, mRNA (cDNA clone MGC:90699 )"	Prrx1	1.63	0	1.3	0	0	0	0	0	0	0	0.0022
AACCCTAACCTACACAA	2	1	NM_030686	"dehydrogenase/reductase (SDR family) member 4 (Dhrs4), transcript variant 2, mRNA."	Dhrs4	0	0.94	1.3	0	0	0.66	0	0	0	0	0.0022
TCCCCCGTGCACGGTTC	2	1	NM_008269	"homeo box B6 (Hoxb6), mRNA."	Hoxb6	4.24	0	1.94	0	0.663962	0	1	0	0	0	0.002
GTTCAGCTTCAAGGCTT	2	1	NM_008988	"putative neuronal cell adhesion molecule (Punc), mRNA."	Punc	5.22	2.2	0.97	0.31	0.331981	0	0	0	0	0	0.002
AGTATTAGACAATGAAA	3				nt_165754	0.33	0	2.59	0.31	0.331981	0	0	0	0	0	0.0967
GGACCTGCAACTGTCTG	3				nt_039461	0	0	1.62	0	0	0	0	0	0	0	0.0964
TCCCTGGGAGTGCCAGG	3	1	BC024947	"RIKEN cDNA 2810417J12 gene, mRNA (cDNA clone MGC:19377 )"	Flywch2	0	0.63	2.27	2.18	0.331981	0	0	0	0	0	0.0729
GGCCCGCAGCGGAAGCG	3	16	NM_031185	"A kinase (PRKA) anchor protein (gravin) 12 (Akap12), mRNA."	Akap12	0	0	2.27	0	0	0	0	0	0	0	0.0332
CTGGGTCCAAAGTGACT	3	1	NM_010209	"fumarate hydratase 1 (Fh1), mRNA."	Fh1	0	0	1.94	0.94	0	0	0	0	0	0	0.0283
CCCAGTCCCTCCCATCA	3	1	NM_175641	"latent transforming growth factor beta binding protein 4 (Ltbp4), mRNA."	Ltbp4	0	0	1.3	0	0	0	0	0	0	0	0.0274
GGACAGAGAGACCCAAA	3	1	ENSMUSG00000025215	"T-cell leukemia, homeobox 1 [Source:MarkerSymbol;Acc:MGI:98769]"	Tlx1	0	0	2.59	0	0	0	0	0	0	0	0.0263
GGTTCAGTCCTCAGCGC	3				nt_109315	0	0	1.62	0	0	0	0	0	0	0	0.0202
CAGTTCCAGAGGGACGT	3	1	NM_009921	"cathelicidin antimicrobial peptide (Camp), mRNA."	Camp	0	0	1.62	0.31	0	0	0	0	0	0	0.0154
CTGAGTTAAGAATACCC	3	2	NM_001029985	"cysteine rich BMP regulator 2 (chordin like) (Crim2), mRNA."	Crim2	0.33	0	1.3	0	0.331981	0	0	0	0	0	0.0123
GGGCAGCTGGCACACTC	3	1	NM_133918	"elastin microfibril interfacer 1 (Emilin1), mRNA."	Emilin1	15.33	3.46	44.37	0.94	1.99189	2.32	7	3	0.84	1	0.0116
GTGAAAAGAAAAAAAAA	3				nt_078297	0	0	1.3	0	0	0	0	0	0	0	0.0098
CGTAATTTTGCCCGGGA	3				nt_039461	0	0	1.62	0	0	0	0	0	0	0	0.0096
TGGCCCAAATTTATGCT	3	1	ENSMUSG00000062458	"similar to 40S ribosomal protein S16 (LOC384782), mRNA [Source:RefSeq_dna;Acc:XR_002625]"		0.65	0	2.27	0.62	0	0	0	0	0	0	0.0093
GGCTCACAGCTCATAGG	3	1	BC019980	"mitochondrial ribosomal protein S23, mRNA (cDNA clone MGC:28717 )"	Mrps23	1.3	0	1.94	1.56	1.99189	0.66	0	0	0	0	0.0087
GCCAGGCCTGGTTCGCA	3	2	NM_023893	"Ng23 protein (Ng23), mRNA."	Ng23	1.3	0	2.92	0	0	0	0	0	0.84	0	0.0082
GATTGTTTAATGCTCAG	3	1	NM_178929	"Kazal-type serine peptidase inhibitor domain 1 (Kazald1), mRNA."	Kazald1	0	0	5.83	0.31	0.331981	0	0	0	0.84	0	0.0071
AAGAGAGAGCCGAAAAC	3				nt_039461	0	0	1.94	0	0	0	0	0	0	0	0.0069
CCCTGGGTTCTGCCCAC	3				nt_162143	8.15	1.26	33.04	9.99	4.31575	0	1	2	0	0	0.0066
CTGAGCTGGTTGGTCTT	3	2	ENSMUSG00000064080	fibulin 2 [Source:MarkerSymbol;Acc:MGI:95488]	Fbln2	0.98	0.63	6.15	0	2.98783	0.33	0	0	5.04	0	0.0063
ATGCTCTTCATAGGTAT	3	6	NM_025760	"protein tyrosine phosphatase-like A domain containing 2 (Ptplad2), mRNA."	Ptplad2	0.33	0	1.62	0	0	0	0	0	0	0	0.006
CAAGGTGACAGGCCGCC	3	1	XR_031050	"PREDICTED: similar to ribosomal protein S2 (LOC621842), misc RNA."	LOC621842	17.94	1.57	35.95	1.87	4.64773	1.99	6	0	0	0	0.0056
CGACAACGAGTTGAAGT	3	21	NM_013834	"secreted frizzled-related protein 1 (Sfrp1), mRNA."	Sfrp1	0.33	0	2.27	0	0	0	0	0	0	0	0.0054
TGACGTGTGACGTCATT	3	4	NM_011372	"ST6 (alpha-N-acetyl-neuraminyl-2,3-beta-galactosyl-1, 3)-N-acetylgalactosaminide alpha-2,6-sialyltransferase 3 (St6galnac3), mRNA."	St6galnac3	0	0	3.89	0	0.331981	0	0	1	0	0	0.0052
GGCACTCGCACCCACAA	3				nt_165760	0	1.26	6.15	0	0.331981	0	0	1	0	1	0.005
CCAGCCTTCGCTATAAC	3	1	NM_133859	"olfactomedin-like 3 (Olfml3), mRNA."	Olfml3	2.28	0.63	21.05	1.87	0	0.33	4	1	4.2	0	0.0048
AGAGGGCAAGAGAGATT	3	1	NM_011196	"prostaglandin E receptor 3 (subtype EP3) (Ptger3), mRNA."	Ptger3	0	0	1.62	0.31	0.331981	0.33	0	0	0	0	0.0045
TCGCTGAGGGCGACTGC	3	19	NM_153423	"WAS protein family, member 2 (Wasf2), mRNA."	Wasf2	0	0	1.3	0.31	0	0	0	0	0	0	0.0044
GGGAAAGTGGGTGAAAC	3				nt_039206	0.33	0	1.3	0	0.995943	0	0	0	0	0	0.0044
GCAATTCAGGAGGCCCT	3				nt_039624	0	0	1.3	0	0.331981	0	0	0	0	0	0.0044
CACGACTTCTTTGTGGG	3	1	NM_009312	"tachykinin 2 (Tac2), mRNA."	Tac2	0.65	0.31	6.48	0	0	0	0	0	0.84	0	0.0042
AATGGTATAAATAGGCT	3	1	NM_018800	"synaptotagmin VI (Syt6), mRNA."	Syt6	0	0	1.3	0.31	0	0.33	0	0	0	1	0.004
GCCTAATGTACACAAAT	3	1	XM_909042	"PREDICTED: similar to ribosomal protein L21 (LOC634339), mRNA."	LOC634339	0	0.31	4.86	0.31	0	0	0	0	0	0	0.004
AGGGCAGGATGACCGGA	3	4	NM_008428	"potassium inwardly-rectifying channel, subfamily J, member 8 (Kcnj8), mRNA."	Kcnj8	0	0	6.15	0	0	0.33	1	1	0	0	0.0037
GATTCCACAGTGAAACT	3	22	NM_026079	"inhibitor of kappa light polypeptide enhancer in B-cells, kinase complex-associated protein (Ikbkap), mRNA."	Ikbkap	0	0.31	2.59	0	0.331981	0	0	0	0	0	0.0037
CTGAGGCAGGAGGATTG	3	5	BC086801	"lysyl oxidase-like 2, mRNA (cDNA clone MGC:102220 )"	Loxl2	0	0	2.27	0.62	0	0	0	0	0	0	0.0036
GTCTCACCCTGCTTGTT	3	18	NR_002870	"dynamin 3, opposite strand (Dnm3os) on chromosome 1."	Dnm3os	0	0.31	1.62	0.94	0	0	0	0	0	0	0.0034
GGCTGGGGGCTGGGGAT	3				nt_039674	0.33	0.31	2.92	0.62	0.331981	0	0	0	0	0	0.0034
CTCAGAAACAAACAAAC	3	7	NM_001009818	"septin 11 (Sept11), mRNA."	2011-09-01	0	0.31	1.62	0	0.663962	0	0	0	0	0	0.0031
CAAGGTGACAGGCCGAT	3	1	ENSMUSG00000070516			9.79	2.83	23.32	0.31	1.32792	0.66	3	0	1.68	0	0.0029
CCCACAAGGTACTCTCT	3				nt_109317	1.63	0.31	3.89	0.94	0	0	0	0	0	0	0.0029
AAGGTGGAAGAGATTGA	3				nt_039548	2.28	0.31	10.04	0.94	0.331981	0.66	1	0	0	0	0.0029
GTGGTGGGCTTACTTCA	3	1	NM_153107	"carboxypeptidase Z (Cpz), mRNA."	Cpz	0.98	0.31	2.27	0	0	0	0	0	1.68	0	0.0028
CAAGGTGACTGGCCGCT	3	1	XM_899463	"PREDICTED: predicted gene, EG625055, transcript variant 3 (EG625055), mRNA."	EG625055	0.65	0	2.27	0	0	1	0	0	0	0	0.0028
CCTGATCTTTACTTCCA	3	1	XR_034527	"PREDICTED: similar to ribosomal protein SA (LOC666774), misc RNA."	LOC666774	0.98	0	2.92	1.87	0	0	0	0	0	0	0.0026
ACGAGGCTGGGTCCCGA	3	1	NM_172145	"RIKEN cDNA 2610027C15 gene (2610027C15Rik), mRNA."	2610027C15Rik	0.33	0.94	9.07	0.94	3.65179	3.98	1	0	4.2	0	0.0025
TTATCAAATGAAAAAAA	3	1	BC079877	"teashirt zinc finger family member 2, mRNA (cDNA clone MGC:105242 )"	Tshz2	0	0	1.3	0	0	0	0	0	0	0	0.0024
AAGAAAGGAGCCAGTTA	3	1	NM_008788	"procollagen C-endopeptidase enhancer protein (Pcolce), mRNA."	Pcolce	1.3	1.89	9.07	0.31	0.663962	0	0	1	0.84	0	0.0024
GCCTACCTCGGCACCAT	3	2	NM_012002	"COP9 (constitutive photomorphogenic) homolog, subunit 6 (Arabidopsis thaliana) (Cops6), mRNA."	Cops6	0	0.31	1.3	0	0	0.33	0	0	0	0	0.0023
TTCCTCCACAAATCACT	3	1	NM_013462	"adrenergic receptor, beta 3 (Adrb3), mRNA."	Adrb3	0	0	1.94	0	0	0	0	0	0	0	0.0023
GGTGTCTGCAGCTGGGT	3				nt_039169	0	0	1.94	0	0.331981	0	0	0	0	0	0.0022
GACCACCTCTGTTTTAT	3	1	NM_008546	"microfibrillar-associated protein 2 (Mfap2), mRNA."	Mfap2	2.94	4.09	27.85	2.81	2.65585	1.99	2	8	2.52	0	0.0021
AATGACTGCAAGCCTGG	3	1	NM_011545	"transcription factor 21 (Tcf21), mRNA."	Tcf21	0.65	0	14.25	0.62	0	0.66	0	1	0	0	0.0021
GAGCTCAAGGGACTCTG	3	17	NM_022723	"signal peptide, CUB domain, EGF-like 1 (Scube1), mRNA."	Scube1	0.65	0.31	1.62	0	0	0	0	0	0	0	0.0021
CCTCCCTTTTATAATAC	3				nt_039280	0.33	0	1.3	0	0	0	0	0	0	0	0.0021
CCTGCAACCCTAGCACT	3	11	ENSMUSG00000005397	nidogen 1 [Source:MarkerSymbol;Acc:MGI:97342]	Nid1	0.33	0.94	2.59	0	0	0	0	1	2.52	0	0.002
TTAGTTTGGTTATGTGG	3	4	NM_009063	"regulator of G-protein signaling 5 (Rgs5), mRNA."	Rgs5	0.33	0.31	3.24	0	0	0	0	0	2.52	0	0.002
CTTTCCCTGCCAATGTA	3	1	NM_013834	"secreted frizzled-related protein 1 (Sfrp1), mRNA."	Sfrp1	1.96	1.57	19.76	0.31	0	0	4	3	1.68	0	0.002
AAGGTGGGCAGTTTGAG	4				nt_039267	0.65	0	0	1.56	0	0	0	0	0	0	0.4922
AGGCCTTCTGTAAGTTC	4				nt_039687	0	0.31	0	1.25	0.331981	0	0	0	0	0	0.4715
CCGACCTCTGTGCAGGC	4				nt_039649	0.33	0	0	1.25	0	0	0	0	0	0	0.4681
GCAAGAGAGAGACACCT	4				nt_039621	0	0.63	0	1.25	0	0	0	0	0	0	0.3925
CACAATGGTGATGTGGT	4				nt_039170	1.3	0	0	4.06	0.331981	0	0	0	0	0	0.3164
TCTAAAATTCCAGAGGC	4				nt_039624	0	0.31	0	1.25	0	0	0	0	0	0	0.2021
AAATAAAAACCATAAAC	4				nt_109317	0.33	0	0	1.25	0	0	0	0	0	0	0.2012
ACCTCCTTGGAGCCTAG	4				nt_039474	0.33	0	0	1.25	0	0	0	0	0	0	0.1956
GTAGTGACCTTGGGAAG	4				nt_166289	0.33	0	0	1.25	0.331981	0	0	0	0	0	0.1956
TCATCTTAGGTACTTTA	4				nt_039589	0.33	0	0	1.25	0	0	0	0	0	0	0.1929
CGCAGCCTATGATTGGG	4				nt_039606	1.96	0	0	2.81	0.331981	0	0	0	0	0	0.1865
TCGGACCATAGCGGCCT	4	1	NM_007443	"alpha 1 microglobulin/bikunin (Ambp), mRNA."	Ambp	4.57	32.73	0.97	59.29	51.1251	26.23	12	6	2.52	0	0.185
AGGAACATTTATGTGTG	4				nt_039474	0.33	0	0	1.25	0.331981	0	0	0	0	0	0.1805
TGTCTGTGCTGTGGGAA	4				nt_039624	0.98	0	0	2.18	0	0	0	0	0	0	0.171
TCTGGTGCCCAGAGGCC	4				nt_039649	0.98	0	0	2.81	0	0	0	0	0	0	0.1607
CTCAGCTCTTCACAGGC	4				nt_096135	0.98	0	0	1.87	0	0	0	0	0	0	0.1585
CCTGTAAGCACTTGAGA	4				nt_096135	0.65	0	0	1.56	0	0	0	0	0	0	0.1558
AATAGGCTGATAAAAAT	4				nt_039476	1.3	0	0	1.25	0	0	0	0	0	0	0.1534
AAGTGGAAAAAAGAGGA	4	1	NM_008814	"pancreatic and duodenal homeobox 1 (Pdx1), mRNA."	Pdx1	0	1.26	0	2.18	0.663962	1.99	0	0	0	1	0.1525
CTTTGGCCGGGCCGTGG	4				nt_039267	0.98	0	0	1.56	0	0	0	0	0	0	0.1314
TCACCCCCTTTTCAGGG	4				nt_039353	0	0.63	0	1.56	0	0	0	0	0	0	0.1283
GAAGGAGTTAAAGGACA	4				nt_039170	0.65	0.31	0	1.25	0	0	0	0	0	0	0.1203
GGAACCTGAGCAGAGGT	4				nt_096135	0.33	0	0	1.25	0	0	0	0	0	0	0.1096
GTTTTAGGCAAGGAGAC	4				nt_039413	0.98	0	0	2.5	0	0	0	0	0	0	0.1072
CCGTGGGAGCTTTGGGA	4				nt_039207	0.65	0	0	2.18	0.663962	0	0	0	0	0	0.1054
GGAAAGGATTTAAAGTT	4				nt_162143	1.63	0.31	0	0.94	0.663962	0	0	0	0	0	0.1004
GTTTCACCTGTTTGGGG	4				nt_166318	0	0.94	0	2.18	3.31981	1	0	0	0	0	0.0983
CAGTGCCCACCGAAGCC	4				nt_078297	0.65	0	0	1.87	0.331981	0	0	0	0	0	0.0873
TGAAGACCCCCAGAGGC	4				nt_039341	0.98	0	0.32	2.5	0	0	0	0	0	0	0.0862
GAGTCATTCTGTTGTTG	4				nt_039687	0.65	0	0	1.87	0	0	0	0	0	0	0.08
TGTATTCCACCAGGTCT	4				nt_039240	0.98	0	0	2.18	0.331981	0.33	0	0	0	0	0.079
ACTCATCAAAGGGGGAG	4				nt_039649	0.33	0	0	1.25	0.331981	0	0	0	0	0	0.079
GTGATCCTGCGATCCTG	4				nt_078575	0.65	0.31	0	1.25	0.663962	0	0	0	0	0	0.0749
AGGAAACTCCTTTGTGG	4				nt_039580	0.33	0	0	1.25	0	0	0	0	0	0	0.0715
GTGTTTCCTTTGTAACC	4				nt_165760	0.33	0	0	1.25	0	0	0	0	0	0	0.0712
TGCCAAGTGGGTTTTCT	4				nt_039589	0.33	0	0	1.25	0	0	0	0	0	0	0.0712
TGGTCAACCATCATTGC	4	45	NM_021323	"ubiquitin specific peptidase 29 (Usp29), mRNA."	Usp29	0.65	0.31	0	1.56	0	0	0	0	0	0	0.0696
CCTACCGGGGTGTCAGG	4				nt_039437	0	0.31	0	1.25	0.995943	0	0	0	0	0	0.0688
TCCCTTAGACTCTGGGG	4				nt_039649	0	0.63	0	1.56	0.331981	0.66	0	0	0	0	0.0685
GGTGATAGGAATCACGG	4				nt_166318	1.3	0	0	0.62	0	0	0	0	0	0	0.0679
TCAAAGTGACCGTAGAG	4				nt_039457	0	1.26	0	0	0	0.66	0	0	0	0	0.0663
GAAATATGGGGCCTGGG	4				nt_039433	0.65	0	0	2.5	0	0	0	0	0	0	0.0662
CAGCCCAGACCAATCTC	4				nt_039649	0	0.63	0	0.31	2.32387	1.33	0	0	0	0	0.0652
GCACAAACTGCAGTATG	4				nt_039624	0.33	0	0	1.25	0.663962	0	0	0	0	0	0.0648
AGAAAGACAGGGTGGCT	4				nt_039674	0.33	0	0	1.25	0	0	0	0	0	0	0.0645
GTGGCCTACACCTGAAC	4				nt_039578	0.65	0	0	1.87	0	0	0	0	0	0	0.0615
CAAATGAGAGAAGAAGA	4				nt_096135	0.65	0	0	1.56	0.331981	0	0	0	0	0	0.061
CGCACTCACCCGCTCCC	4				nt_166318	0.98	0	0	1.25	0	0	0	0	0	0	0.0598
GGGATCTGAGTTGGCTC	4				nt_039433	0.33	0	0	1.25	0	0	0	0	0	0	0.047
ACCAAAGGAAGCTTTAC	4	1	NM_021411	"RAB37, member of RAS oncogene family (Rab37), mRNA."	Rab37	0	0.31	0	5.3	0.331981	1	0	0	0	2	0.0469
GGGGCTGGAGAGAAGCA	4				nt_039240	0	1.26	0	1.25	1.99189	2.32	0	0	0	0	0.0465
CCCAGTAGAGAACATTC	4				nt_039702	0.98	0	0	1.56	1.99189	0	0	0	0	0	0.046
CTTCCCTCCCCAGCTTC	4				nt_039240	0.65	0	0	1.25	0	0	0	0	0	0	0.0456
CGTTAGACTCCTTGGTC	4				nt_166318	0	1.57	0	0	0	1	0	0	0	0	0.0451
AACATCTGCCTTCTGCC	4				nt_039476	1.3	0	0	2.81	0.331981	0	0	0	0	0	0.0435
CTGGGCCACTGCTCTGC	4				nt_039551	0.98	0	0	3.43	0.995943	0	0	0	0	0	0.0418
CCAGGTCTGTAATAGAA	4				nt_166285	0	0.31	0	1.25	0.663962	0	0	0	0	0	0.0401
TGGAAAAAGAAGCAAGC	4	8	NM_181849	"fibrinogen, B beta polypeptide (Fgb), mRNA."	Fgb	0	0.31	0	1.25	0.331981	0	0	0	0	0	0.037
TATGTTATGTGTGTGTC	4				nt_078297	1.63	0	0	1.87	0.331981	0	0	0	0	0	0.0369
TGCTCTGAAAAGCCCAG	4				nt_162143	0	0.63	0	1.25	0.663962	0	0	0	0	0	0.0361
ATCTTGCCCACCCGCTT	4				nt_039621	1.3	0	0	0.62	0	0	0	0	0	0	0.036
CGTTTGTTGTAGCGAGG	4				nt_039207	1.96	0	0	2.18	0	0	0	0	0	0	0.0357
AGCATCTCAGACTTGAA	4				nt_039638	0	0.31	0	1.25	0	0	0	0	0	0	0.0353
TCTGGCCATATCTTTCT	4				nt_078297	0.98	0	0	1.25	0	0	0	0	0	0	0.0351
TCCATCTCCAATCAACA	4	35	NM_172421	"additional sex combs like 2 (Drosophila) (Asxl2), mRNA."	Asxl2	0	0.31	0	1.25	0	0	0	0	0	0	0.035
ATTAAACATTTTGACTT	4	1	ENSMUSG00000024366	glial cell line derived neurotrophic factor family receptor alpha 3 [Source:MarkerSymbol;Acc:MGI:1201403]	Gfra3	0	0.63	0	2.18	8.29953	5.98	3	0	0.84	0	0.0348
CTTGTCTGTTTGCTTCT	4				nt_039674	0.65	0	0	2.18	0.663962	0	0	0	0	0	0.0318
GCTTGCTCCTGCTTTCC	4				nt_039636	1.3	0.31	0	1.87	0	0.33	0	0	0	0	0.0315
AGCCGCCTGTTGCTCCT	4				nt_039433	0.65	1.26	0.32	2.81	0.663962	0	0	0	0	0	0.031
CATATTAAAGGGGTGTC	4				nt_039621	0.33	0.94	0	1.87	0.663962	0.66	0	0	0	0	0.0296
TACAACAGCGTTAAGGC	4				nt_039606	2.28	0.31	0.32	3.74	0.331981	0	0	0	0	0	0.0289
TGAGTAATGAGGACAGC	4				nt_039548	0	0.63	0	1.56	0.331981	0	0	0	0	0	0.0289
GCCCTGGGGTCAGAAGT	4				nt_166324	0.65	0	0	1.25	0.331981	0	0	0	0	0	0.0283
CATCTTGAACTTCCTTG	4				nt_039472	1.3	0.31	0	1.56	0.331981	0	0	0	0	0	0.028
AGGTGGGAATGTGAAGC	4				nt_039624	0.65	0	0	1.25	0	1	0	0	0	0	0.0276
AAGAAAGAGAAAATAGG	4				nt_039240	0.98	0	0	3.43	0	0	0	0	0	0	0.0274
TAAACTTCCAGCTCTCA	4				nt_162294	1.3	0	0	3.74	0.995943	0	0	0	0	0	0.027
GTGAAGGGATGAAGGGG	4				nt_039649	3.91	0.31	0.32	4.37	0	0.33	0	0	0	0	0.026
CTGTTAGGCAGGTCTGC	4				nt_039264	0	0.31	0	1.25	0.331981	0	0	0	0	0	0.0233
CAGGGCTCCCCCATTCC	4				nt_039580	1.3	0.63	0.32	2.5	0.331981	0.66	0	0	0	0	0.0232
GCCTCTGACTACTTCTC	4				nt_039649	1.3	0	0	0.62	0	0	0	0	0	0	0.023
TCTACTGAGGGTTTAGA	4				nt_039500	1.3	0	0	1.56	0	0	0	0	0	0	0.0225
GAATGTCAGAGTTTTGG	4				nt_039433	0.33	0	0	1.25	0	0	0	0	0	0	0.0225
GGCGTTCATCTCACTCC	4	1	ENSMUSG00000039798	RIKEN cDNA 2600006K01 gene [Source:MarkerSymbol;Acc:MGI:1917569]	2600006K01Rik	0.98	0	0.32	2.5	0	1	0	0	0	0	0.0221
ATCTTTTCCAGCTAGGT	4				nt_165773	0	0.63	0	1.25	0.331981	0	0	0	0	0	0.0221
GAGTTGAGGCCAGCCTG	4				nt_039674	0	0.94	0.32	1.25	0.995943	0	0	0	0	0	0.0217
TAAGTTTTCAGGAACCC	4				nt_165773	0	0.31	0	1.25	0.331981	0	0	0	0	0	0.0212
TGCTATGGTGCAAAGGT	4				nt_039169	0.98	0	0	1.25	0.995943	0.33	0	0	0	0	0.021
TATTTTTGGGAGGTTCT	4				nt_039649	0	0.94	0	1.25	0	0	0	0	0	0	0.021
GTTCTGGACTGTAGAGC	4				nt_039674	0.33	0	0	1.25	0	0	0	0	0	0	0.0208
GGATCTCATTGGCTGGC	4				nt_039606	0.98	0	0	2.81	0.331981	0	0	0	0	0	0.0204
GGCTAACGAGAAGCTTT	4				nt_039674	0	0.31	0	1.25	1.65991	0.66	0	0	0	1	0.0197
TTGGCAATGCAGACCGC	4	13	NM_194268	"one cut domain, family member 2 (Onecut2), mRNA."	Onecut2	0.65	2.52	0	0.62	0.331981	0.33	0	1	1.68	0	0.0196
GAATGCGGCTCGGAACT	4				nt_039185	1.96	0.31	0.32	1.56	0	0	0	0	0	0	0.0195
GTTTCAGGAGTTATGCC	4				nt_039624	1.3	0	0.32	1.56	0.331981	0	0	0	0	0	0.0194
GGCAGTGGTTCATCGGC	4	2	BC003465	"zinc finger protein 593, mRNA (cDNA clone MGC:6505 )"	Zfp593	0.33	1.26	0.32	0	0.995943	2.66	0	0	0	0	0.019
CCCTCAGAGGAACAGGC	4				nt_039606	0.98	0.63	0	1.56	0	0	0	0	0	0	0.0189
TGACATAACACGAATTC	4				nt_039474	0.33	0	0	1.25	0.331981	0	0	0	0	0	0.0188
CCCCTCTTCTTACTGGC	4	1	NM_009953	"corticotropin releasing hormone receptor 2 (Crhr2), mRNA."	Crhr2	0	0	0	1.25	0	1.33	0	0	0.84	0	0.0178
GAGGGCTCTGGGCTGGG	4				nt_039621	0.65	0	0	0	0	1.99	0	0	0	0	0.0176
TCCGAGACCGCGCCTGC	4	5	NM_015787	"histone cluster 1, H1e (Hist1h1e), mRNA."	Hist1h1e	13.7	11.65	7.45	0.62	1.65991	30.54	0	0	0	0	0.0174
TTCTTTGCAAGAACAGG	4				nt_039687	0.65	0	0	1.56	0	0	0	0	0	0	0.0174
GCAGAAGTTTGTAGAGC	4	12	NM_001013367	"protein kinase, AMP-activated, alpha 1 catalytic subunit (Prkaa1), mRNA."	Prkaa1	2.61	0.31	0.65	5.62	0.331981	1.33	0	0	0.84	0	0.0172
CACGATTCTGGGGAGGA	4				nt_039202	1.3	0	0	0.62	0.331981	0	0	0	0	0	0.017
TCGGGTTTTGGGGGTAG	4				nt_039472	0.65	0	0	1.25	0.331981	0	0	0	0	0	0.017
TCCCTGACTTGATAAGC	4	1	BC006757	"MARCKS-like 1, mRNA (cDNA clone MGC:6254 )"	Marcksl1	6.2	3.46	4.21	0	4.97972	9.63	1	0	0	0	0.0167
CAATATGGCCGTGAAAG	4				nt_039621	0.65	0	0	1.25	0	0.33	0	0	0	0	0.0166
CTCTTGTACCCTGGTGG	4				nt_039515	0.98	0	0	1.56	0.331981	0	0	0	0	0	0.0164
GGCTTCTCTTGGTCTTC	4	2	NM_133977	"transferrin (Trf), mRNA."	Trf	0.65	0.31	0	0.62	3.65179	0	0	0	0	0	0.0163
ACTAAAATTTTAGCCCC	4				nt_039702	1.63	0.31	0.32	1.87	0.331981	0	0	0	0	0	0.016
TAGGAAGAACTGAGTTT	4				nt_166285	0	1.26	0	0.31	1.65991	0	0	0	0	0	0.0159
ATGGAGCGTTCCCTGGA	4				nt_039207	0.33	1.26	0	0.62	1.65991	1.33	0	0	0	0	0.0155
TGCCAGATTAGGGATAT	4				nt_039305	0	0.63	0	1.56	0	0	0	0	0	0	0.0152
CAGCCATCAGAGAGAAG	4	1	NM_146101	"hyaluronic acid binding protein 2 (Habp2), mRNA."	Habp2	1.96	12.28	0.97	4.68	9.29547	1.99	1	3	4.2	0	0.0145
GGTTTTGTTTGATTTCA	4				nt_039170	0.65	0	0	1.56	0.663962	0.33	0	0	0	0	0.0144
CTGTGATGATGGCTTTT	4				nt_039621	1.3	0	0	0.62	0	0	0	0	0	0	0.0142
CAAGAGAAAAACTTGGC	4				nt_096135	0.33	0	0	1.25	0	0	0	0	0	0	0.014
AAATGAATTCTATTTCC	4	2	NM_153598	"UDP glucuronosyltransferase 2 family, polypeptide B34 (Ugt2b34), mRNA."	Ugt2b34	0	1.26	0	0	0	0.66	0	0	0	0	0.0139
TAGCTTCACCACACTAG	4				nt_039428	0.33	0.63	0	1.25	0.995943	0	0	0	0	0	0.0137
TCAGGACCGCTACGGAC	4				nt_039621	0	1.26	0	0	0.331981	0.66	0	0	0	0	0.0136
AGTTAAATAATTTGTTT	4				nt_039551	0.98	0.31	0	2.5	0.995943	0.33	0	0	0	0	0.0136
CTTTTGCTGAGGTGACC	4	1	NM_011850	"nuclear receptor subfamily 0, group B, member 2 (Nr0b2), mRNA."	Nr0b2	0	2.2	0	1.25	0.663962	0.66	0	0	0	0	0.0133
GAGGTGCCAGGCAAGGA	4				nt_165773	1.63	0.31	0.32	1.56	0	0	0	0	0	0	0.0132
CCAGACTGTCCTGGTCA	4	2	NM_007408	"adipose differentiation related protein (Adfp), mRNA."	Adfp	0.65	0	0	2.18	0	0.33	0	0	0	0	0.0131
TGTTTCTTAGAGCGGGA	4				nt_039353	0.65	0	0.32	1.25	1.32792	0	0	0	0	0	0.013
CATATCAAGCCTGACTT	4				nt_039428	0.65	0.31	0	1.87	2.32387	0	0	0	0	0	0.0129
ACATTGTCTCAAAAGGG	4				nt_039674	0.33	0	0	1.25	0	0	0	0	0	0	0.0128
GACCAGAGAGGTGGTTT	4				nt_039240	0.65	0	0	1.25	0.663962	0	0	0	0	0	0.0125
TGCCCTTCTGACCATCT	4				nt_039268	0.65	0	0.32	2.18	0	0	0	0	0	0	0.0124
GGGACCCTGGCAGCAAC	4				nt_096135	0	0.63	0	1.25	1.65991	0.33	0	0	0	0	0.0123
ATGGCCTTTGCACCTCC	4	1	NM_015795	"F-box protein 16 (Fbxo16), mRNA."	Fbxo16	3.91	0.63	0	12.17	3.65179	1.66	0	0	0.84	0	0.0115
TAGTTGACACTTAAGCC	4				nt_039482	1.63	0	0	1.25	0	0.33	0	0	0	0	0.0115
TGAACTGCCCCGAGTGC	4	1	NM_145394	"solute carrier family 44, member 3 (Slc44a3), mRNA."	Slc44a3	0	1.57	0	1.25	6.30764	10.62	0	6	5.88	1	0.0113
AAACTTTGCATTACTGG	4				nt_039590	0.98	0.94	0	1.25	0.331981	0	0	0	0	0	0.0112
GACAGTGCTTTGCCTCC	4	1	NM_021610	"glycoprotein A33 (transmembrane) (Gpa33), mRNA."	Gpa33	0	0	0	1.87	1.32792	1	0	0	0	1	0.0111
TAGTTTTAACAGAAAAC	4	2	NM_010446	"forkhead box A2 (Foxa2), mRNA."	Foxa2	0	0.94	0	0.31	0.995943	1.66	0	0	0	0	0.011
TGTGTGCTTAGGGAAGC	4				nt_039606	1.96	1.26	0	3.12	0.663962	1.66	0	0	0	0	0.0109
GTCTTGGAGGTGAAGGA	4				nt_078458	0	0.31	0	1.25	0	0	0	0	0	0	0.0108
CTGTAGTGACCGCCAAC	4				nt_039207	0.33	0.63	0	1.25	0.995943	0.33	0	0	0	0	0.0103
TGTCCACGGCGCAGACA	4	21	NM_198703	"WNK lysine deficient protein kinase 1 (Wnk1), mRNA."	Wnk1	0.33	0.63	0	1.56	1.65991	0	0	0	0	0	0.0098
GGGAGGGGGCGGTAGGG	4				nt_166318	0.98	0.63	0	2.18	0.331981	0	0	0	0	0	0.0098
TTTTACACTGTTTTTCC	4				nt_039267	0.65	0.63	0	1.87	0.995943	0	0	0	0	0	0.0097
CTGCAAGCTGCAACTGC	4				nt_039207	1.63	0.31	0.32	1.87	1.32792	0.33	0	0	0	0	0.0093
AATGGAAATATGCCCAT	4				nt_039551	0	0.31	0	1.87	3.31981	1	0	1	0	0	0.0093
AAAACTTAAGGTAGTGG	4				nt_078297	0.65	0	0	1.56	0	0.33	0	0	0	0	0.0092
CAGACATTGCCAAGTCC	4	14	NM_145409	"CTF18, chromosome transmission fidelity factor 18 homolog (S. cerevisiae) (Chtf18), mRNA."	Chtf18	0	0.63	0	1.56	0	0	0	0	0	0	0.009
TAAATAAAATAAAGTTT	4				nt_039548	0	1.26	0	0.62	0.331981	0	0	0	0	0	0.0089
GCCGAACGGTGGTGGTG	4				nt_039687	1.96	1.57	0.32	3.74	1.32792	0	0	0	0	0	0.0087
ATAGACTGGCTGTCAGA	4				nt_039687	0.33	0	0	1.25	0	0	0	0	0	0	0.0087
CCTCCAGATGCTGAGCC	4				nt_166318	0.65	0.94	0.32	1.87	1.99189	0	0	0	0	0	0.0086
CACCCCAGATCTACTTA	4				nt_039649	0.33	0	0	0	0	1.33	0	0	0	0	0.0086
CAAAGGGTTAGTTTAGC	4				nt_039229	0	0.63	0.32	1.56	0.331981	0.33	0	0	0	0	0.0085
TTGAGGTAGAAACAATT	4	10	NM_009621	"a disintegrin-like and metallopeptidase (reprolysin type) with thrombospondin type 1 motif, 1 (Adamts1), mRNA."	Adamts1	0	1.26	0	0.94	1.32792	0	0	0	0.84	0	0.0084
GTGAGCCCATTGGCCGG	4	11	NM_008302	"heat shock protein 90kDa alpha (cytosolic), class B member 1 (Hsp90ab1), mRNA."	Hsp90ab1	219.51	96.63	189.48	302.37	111.878	87.64	44	7	16.8	2	0.0083
ACTTCCTCTGTGAATAG	4	3	BC003331	"cDNA sequence , mRNA (cDNA clone MGC:7150 )"	BC003331	0	1.26	0	0.31	0.995943	0	0	0	0	1	0.0081
GCGGCGGCTTTGGCTCG	4	3	NM_026744	"mitochondrial ribosomal protein L53 (Mrpl53), mRNA."	Mrpl53	0	0.31	0	1.25	0	0	0	0	0	0	0.0079
GCCAAAAGAATACCTCC	4				nt_039433	1.63	0.63	0	3.12	0.331981	0	0	0	0	0	0.0079
ACCTTCAGATTGGAGAG	4	1	ENSMUSG00000010608	RNA binding motif protein 25 [Source:MarkerSymbol;Acc:MGI:1914289]	Rbm25	21.53	1.57	1.3	34.32	2.98783	1.99	0	1	3.36	2	0.0077
TGCTTTTCCATCCTGCC	4				nt_039590	1.63	0	0	0.94	0.995943	0	0	0	0	0	0.0076
GTGTAAATAAACTCAAG	4				nt_039170	0.65	1.57	0	1.87	0.331981	0.33	0	0	0	0	0.0075
TTAGGGACCCAGGTTCT	4				nt_039474	1.63	0.63	0	1.25	0.663962	0.33	0	0	0	0	0.0074
CTGCTTTGCAAAGAAGT	4	1	NM_001039251	"predicted gene, EG639396 (EG639396), mRNA."	EG639396	0.65	0.31	0	1.25	0.331981	0.33	0	0	0	0	0.0071
TGTTGAGCCGTATAGAG	4				nt_039674	1.63	0	0	1.87	0.663962	0	0	0	0	0	0.0069
CTGCCACTCATCTGGTC	4	9	NM_146171	"non-SMC condensin I complex, subunit D2 (Ncapd2), mRNA."	Ncapd2	1.96	0	0	0.94	0	0	0	0	0	0	0.0066
ATCTCATAGGTGGGCTC	4				nt_039206	0.98	0.31	0	1.56	0.663962	0.33	0	0	0	0	0.0066
GGAGCCAAGTCGGTAGG	4	4	BC019430	"coiled-coil domain containing 115, mRNA (cDNA clone MGC:25689 )"	Ccdc115	0.65	0	0	1.56	0.331981	0.33	0	0	0	0	0.0065
GCCTTGGTGAAACTCCC	4	1	NM_181582	"eukaryotic translation initiation factor 5A (Eif5a), mRNA."	Eif5a	232.23	84.04	84.21	215.62	99.9263	56.77	33	17	10.92	8	0.0064
TTGATTTTCTGAAGGAG	4				nt_039185	1.63	0.63	0.65	2.5	0.995943	0	0	0	0	0	0.0063
GTTTTAGACGCTCTAGC	4				nt_096135	0.65	0.31	0	1.25	0.331981	0	0	0	0	0	0.0062
GTAAAGGGAATGCAGTG	4	18	NM_001001182	"bromodomain adjacent to zinc finger domain, 2B (Baz2b), mRNA."	Baz2b	0.98	0.31	0.32	4.06	1.32792	0.66	2	0	0	0	0.006
GTGTCCGTACGAGGTGG	4	6	NM_172647	"F11 receptor (F11r), mRNA."	F11r	1.3	5.04	0	4.99	0	0	0	0	0.84	0	0.006
CAAACCCATATCCCAGC	4				nt_166318	0.33	0.94	0.32	1.25	0.663962	0.66	0	0	0	0	0.0059
CTGGACGCTGCTACTGG	4	2	BC034867	"RD RNA-binding protein, mRNA (cDNA clone MGC:41238 )"	Rdbp	0.98	0	0.32	1.56	0	0	0	0	0	0	0.0058
GCCCCAATAAATGAACC	4	1	NM_019990	"START domain containing 10 (Stard10), mRNA."	Stard10	2.61	40.92	2.92	8.11	66.7282	83	12	20	9.24	16	0.0058
AACCTCTGCCAACTTCA	4	1	NM_030725	"synaptotagmin XIII (Syt13), mRNA."	Syt13	0	0.31	0	1.25	5.3117	9.3	1	1	1.68	4	0.0058
TCCCTTGCAGCCTCTTT	4				nt_039424	1.3	0	0	0.94	0	0	0	0	0	0	0.0058
GTGGCAGATGTCTCATC	4				nt_078458	0.33	0	0	1.25	0.663962	0	0	0	0	0	0.0058
TCACAGTCAGCAAGTCT	4				nt_039590	0.98	0.31	0	1.56	0.663962	0	0	0	0	0	0.0057
GCGACCGAGAGTGGGAG	4	18	NM_172807	"peptidylprolyl isomerase domain and WD repeat containing 1 (Ppwd1), mRNA."	Ppwd1	0.98	0.63	0.32	1.56	0	0.33	0	0	0	0	0.0056
GATTAGTTCTCAGTTTT	4				nt_039474	0.98	0	0	1.25	0	0.33	0	0	0	0	0.0056
GCCTCTCAGAATCTGAT	4	1	NM_175638	"WNK lysine deficient protein kinase 4 (Wnk4), mRNA."	Wnk4	0	2.52	0.65	0.62	1.65991	1.33	0	1	0.84	0	0.0055
GAATTTACAGAAAAACC	4				nt_039472	1.96	0.63	0	1.87	0.995943	0	0	0	0	0	0.0055
GTAATCCTGCTCAGTAC	4	4	ENSMUSG00000035202	"leucyl-tRNA synthetase, mitochondrial [Source:MarkerSymbol;Acc:MGI:2142973]"	Lars2	20.87	90.65	27.21	0	19.9189	125.82	15	27	27.73	3	0.0053
GATACGCCGCTGAGGCG	4	1	NM_023731	"coiled-coil domain containing 86 (Ccdc86), mRNA."	Ccdc86	4.24	3.78	0.97	9.67	0.663962	1.33	0	0	0	0	0.0053
CTCAAGTCCGAGGGCTT	4	31	NM_173388	"solute carrier family 43, member 2 (Slc43a2), mRNA."	Slc43a2	0.33	0.63	0	1.56	0.663962	0	0	0	0	0	0.0051
TGCTCAATAAAGGTCCC	4	3	NM_019546	"proline dehydrogenase (oxidase) 2 (Prodh2), mRNA."	Prodh2	0	1.26	0	2.18	4.31575	1.33	0	0	0	0	0.005
GTGTATGACATCACCAG	4	7	NM_026697	"RAB14, member RAS oncogene family (Rab14), mRNA."	Rab14	19.57	5.67	0.65	51.49	10.6234	4.65	2	2	3.36	2	0.005
GTGAGTGTCCTGGTCGG	4				nt_039482	1.63	0.31	0.32	1.25	0.663962	1	0	0	0	0	0.005
GAGCTATATCAGTAGCC	4				nt_039471	1.3	0.31	0.32	1.25	0.331981	0.33	0	0	0	0	0.005
TGGACCCACAGGCCACG	4	6	NM_007693	"chromogranin A (Chga), mRNA."	Chga	0	0.31	0	0.94	0.995943	1.66	0	0	0	1	0.0049
AACTTCGTTGGCTGAAC	4	2	ENSMUSG00000022174	defender against cell death 1 [Source:MarkerSymbol;Acc:MGI:101912]	Dad1	0	0.63	0	0	0	1.33	0	0	0	0	0.0048
TCCTGGGACGAGAACCC	4	1	NM_146093	"DNA segment, Chr 19, ERATO Doi 721, expressed (D19Ertd721e), mRNA."	D19Ertd721e	42.73	11.33	9.07	64.59	10.9554	25.89	5	2	2.52	0	0.0048
CACGGCGTCGACCGAGG	4				nt_039589	0.33	0	0	1.25	0	0	0	0	0	0	0.0048
TACAAGCCCCCTCCCAC	4	1	NM_001033874	"RIKEN cDNA 1190002A17 gene (1190002A17Rik), mRNA."	1190002A17Rik	0	0	0.65	2.18	4.31575	0.66	0	1	0	0	0.0047
AAAACTAACCAGTTTCC	4				nt_039424	0.98	0.31	0	1.56	0.331981	0	0	0	0	0	0.0047
CCTAGTGCCCTTAAAGG	4				nt_039500	0.98	0	0	1.25	0	0	0	0	0	0	0.0047
GTATTGGATGGCTAAGG	4				nt_039413	0	0.31	0	1.25	0	0	0	0	0	0	0.0047
AGAAAAAATTTTCAAGG	4				nt_078380	0	0.63	0	1.25	0.331981	0.33	0	0	0	0	0.0046
ACACTGTGTGCGGTTCC	4	7	NM_023232	"diablo homolog (Drosophila) (Diablo), mRNA."	Diablo	19.24	3.46	3.24	39.94	3.98377	8.96	0	1	1.68	0	0.0044
TATCGTAAGTAAAATCC	4				nt_096135	0.98	0.94	0	1.25	0	0	0	0	0	0	0.0044
GGTCCCCTTAGATATTC	4	1	NM_175558	"zinc finger protein 446 (Zfp446), mRNA."	Zfp446	0.98	0	0.32	2.5	0	0	1	1	0	0	0.0043
AGACATTTTTAATTAAA	4	1	NM_013471	"annexin A4 (Anxa4), mRNA."	Anxa4	0	3.78	0	1.56	5.64368	13.94	2	2	6.72	4	0.0041
CCTTTTTTCTAAGTGCC	4	1	NM_029781	"RAB36, member RAS oncogene family (Rab36), mRNA."	Rab36	0.65	0	0	2.81	0.663962	0.66	0	0	1.68	1	0.0041
TCAGGATTCAGAGCAAG	4				nt_039606	0	0.31	0	1.25	0.663962	0.66	0	0	0.84	0	0.0041
CATTGCCCAGGAAGATT	4	1	ENSMUSG00000029052	proline rich 8 [Source:MarkerSymbol;Acc:MGI:1919670]		0.65	0.31	0	0	0.995943	1.66	0	0	0	0	0.004
CAAGGCTGGGAACCCCA	4	1	NM_026522	"chitinase domain containing 1 (Chid1), mRNA."	Chid1	0	1.26	0	0.31	1.32792	0	0	0	0	0	0.004
GGATGGAATGGTGCTAA	4				nt_039548	0.33	0	0	2.18	0.663962	0	0	0	0.84	0	0.0039
CAGTGACTGGGGAGGCT	4	2	NM_025582	"RIKEN cDNA 2810405K02 gene (2810405K02Rik), mRNA."	2810405K02Rik	0.33	0	0	1.25	0	0	0	0	0	0	0.0038
GTGGGTGGAATTCTCCT	4				nt_039606	0	1.26	0	1.25	2.98783	0	0	0	0	0	0.0038
TCTGCACCACAAACCCC	4				nt_039649	0.33	1.26	0	1.56	0.331981	0	0	0	0	0	0.0038
GGAGAGCTGTGGCCCCT	4	2	NM_016799	"serine/arginine repetitive matrix 1 (Srrm1), mRNA."	Srrm1	20.55	13.53	16.84	31.2	16.2671	8.96	0	0	0.84	0	0.0037
CGCCTGCGAAGCTCACT	4	1	NM_020293	"claudin 9 (Cldn9), mRNA."	Cldn9	0	1.89	0.32	2.81	1.99189	0.33	0	0	0	0	0.0037
TCTAGAGAAGAAATTAG	4	24	NM_027375	"GRIP and coiled-coil domain containing 2 (Gcc2), mRNA."	Gcc2	0	0.63	0	1.56	0	0	0	0	0	0	0.0037
GCCTATCGAGAACTGAG	4	1	NM_178901	"expressed sequence AI467606 (AI467606), mRNA."	AI467606	0	0	0	4.06	1.65991	1.99	0	0	1.68	0	0.0037
CCTTTTCTCCCTTCTAG	4	1	ENSMUSG00000073771	RIKEN cDNA 9530048O09 gene [Source:MarkerSymbol;Acc:MGI:1925861]	9530048O09Rik	0.65	0	0	1.25	0	0	0	0	0	0	0.0036
AGACCAAATGGTTGCCC	4	24	NM_001081417	"chromodomain helicase DNA binding protein 7 (Chd7), mRNA."	Chd7	7.5	1.26	0.32	5.3	3.65179	1.99	0	0	0	0	0.0036
CCTGCCCCTCCTCCACA	4	1	NM_008092	"GATA binding protein 4 (Gata4), mRNA."	Gata4	0	4.09	0	0.94	1.65991	0	2	0	0	0	0.0036
GTCCTATAATGGATACT	4	25	NM_010918	"natural killer tumor recognition sequence (Nktr), mRNA."	Nktr	0.33	1.57	0	1.87	0	0.66	0	0	0	1	0.0036
CTTCTCTTGTAGGCCAG	4	3	NM_018868	"nucleolar protein 5 (Nol5), mRNA."	Nol5	15	5.35	3.24	24.34	4.64773	1	15	0	1.68	0	0.0036
GCGGTGACGGGCACTGA	4	37	XM_001476645	"PREDICTED: similar to p47 protein (LOC100041567), mRNA."	LOC100041567	0.65	0.31	0	1.25	0.331981	0	0	0	0	0	0.0036
ACTTCCTCGTCTTCCAA	4				nt_096135	0.65	0.94	0	1.87	0	0	0	0	0	0	0.0036
CCCGGCTGGCTAGGACG	4	1	NM_153577	"expressed sequence AI428936 (AI428936), mRNA."	AI428936	1.63	4.72	2.27	0.62	10.9554	7.64	0	1	0	2	0.0035
TGCCTAGCCGCTCAGCT	4	1	XM_001474431	"PREDICTED: hypothetical protein LOC100045515 (LOC100045515), mRNA."	LOC100045515	1.3	1.26	0	1.25	0	0	0	0	0	0	0.0035
GAGAGGCTGGAGAGACT	4	1	BC019808	"sideroflexin 2, mRNA (cDNA clone MGC:30418 )"	Sfxn2	0.98	0.31	0.97	2.5	1.99189	0.33	0	0	0.84	1	0.0034
TTGGTGACTTGCTCAGC	4				nt_039477	0.65	0	0	1.25	0.331981	0	0	0	0	0	0.0034
AAATTATGGTAGATGAA	4	15	ENSMUSG00000029486	mitochondrial ribosomal protein L1 [Source:MarkerSymbol;Acc:MGI:2137202]	Mrpl1	0.33	0	0	8.43	1.99189	2.32	3	0	0	0	0.0033
TCTGTGCCTTCACCCAC	4	61	NM_011112	"poly (A) polymerase alpha (Papola), mRNA."	Papola	0	0.94	0.65	1.56	0.663962	0	0	0	0	0	0.0033
TCGTTGTGGGTGTCCCC	4	12	NM_001013392	"ras responsive element binding protein 1 (Rreb1), transcript variant 1, mRNA."	Rreb1	0	1.89	0	0.62	2.32387	0	0	0	0	0	0.0032
ACCTTCACACCAAACAT	4	1	NM_008261	"hepatic nuclear factor 4, alpha (Hnf4a), mRNA."	Hnf4a	0	0.63	0	0.31	0.331981	1.33	0	0	0	0	0.0032
CCGCTGCGTGAGGGTAG	4	1	NM_019479	"hairy and enhancer of split 6 (Drosophila) (Hes6), mRNA."	Hes6	15.66	2.83	2.27	27.15	8.29953	20.25	1	0	0.84	1	0.0032
TGACCGCCCAGTTTGGA	4	1	NM_027189	"gem (nuclear organelle) associated protein 7 (Gemin7), mRNA."	Gemin7	28.38	5.04	11.66	43.37	7.63556	15.94	12	2	0.84	1	0.0032
TGGGCCACTGAGAATTC	4				nt_039515	1.3	0.94	0.32	1.56	0.995943	0.33	0	0	0	0	0.0031
GATCGGGGAGGACGTGA	4	6	NM_028071	"coactosin-like 1 (Dictyostelium) (Cotl1), mRNA."	Cotl1	4.24	1.57	1.62	7.49	0.331981	2.99	0	0	0	0	0.003
ATTGCAGGAGGGACAGG	4	6	NM_029787	"cytochrome b5 reductase 3 (Cyb5r3), mRNA."	Cyb5r3	0	0	0.32	6.24	0	1.33	0	2	0.84	0	0.003
CCAAGTTCCGTTCTACT	4	31	NM_175934	"protein phosphatase 1, regulatory subunit 10 (Ppp1r10), mRNA."	Ppp1r10	0	1.26	0	0	0.663962	0.66	0	0	0	0	0.003
GATTTTAGCAACCCCTT	4				nt_039314	0.33	0.94	0.32	1.25	0.663962	0	0	0	0	0	0.003
ATCCATCCCCAGGTTGC	4	12	NM_001039474	"transcription elongation regulator 1 (CA150) (Tcerg1), mRNA."	Tcerg1	0	1.26	0	0.62	0	0.66	0	0	0	0	0.0029
AAAGGTTAGTAGCCAAG	4				nt_039674	1.3	0	0	1.25	0	0.33	0	0	0	0	0.0029
CCTGTGGATACGCTGAG	4	1	ENSMUSG00000027459	RIKEN cDNA 5430432M24 gene [Source:MarkerSymbol;Acc:MGI:1921097]	5430432M24Rik	4.57	0.63	0.97	8.74	1.65991	2.32	0	0	0	0	0.0028
TCTGAGGCTGCTCCTGC	4	2	NM_015786	"histone cluster 1, H1c (Hist1h1c), mRNA."	Hist1h1c	1.3	2.2	1.3	0	0.331981	3.65	0	0	0	0	0.0028
CCAACCCAGCAGCCAGC	4				nt_166300	0.98	0.31	0	2.5	0.331981	0.33	0	0	0	0	0.0028
CAAAGTGACAGGCCGCT	4	1	XR_032160	"PREDICTED: similar to ribosomal protein S2 (LOC675339), misc RNA."	LOC675339	1.3	0	0.32	0	0	0.66	0	0	0	0	0.0027
CTTTTAATGGGGGGGGG	4				nt_039185	1.63	0.63	0	1.25	0	0	0	0	0	0	0.0027
TTCAGCTCGAGTGCCAA	4				nt_039462	0.65	0.63	0	1.87	0	0	0	0	0	0	0.0027
AACGGCTAAACGAGGGT	4				nc_005089	86.44	32.1	17.49	115.77	35.854	24.9	36	16	10.08	7	0.0027
ACAAACTTAGGAGAAAA	4	11	NM_009790	"calmodulin 1 (Calm1), mRNA."	Calm1	104.7	31.16	44.05	154.77	122.169	65.07	27	13	16.8	6	0.0026
CAATTTTACTTTACCAT	4	14	NM_028599	"WD repeat domain 75 (Wdr75), mRNA."	Wdr75	0.65	1.26	0.32	0	0.663962	0	0	0	0.84	0	0.0026
CTGTGAGGAGGAAGGGC	4				nt_039413	0.98	0	0.65	1.25	0	0.33	0	0	0	0	0.0026
ATTGCACATATCACAGG	4	11	ENSMUSG00000025747	thymidylate synthase [Source:MarkerSymbol;Acc:MGI:98878]	Tyms	34.57	8.5	6.48	38.69	5.3117	6.97	20	3	3.36	0	0.0025
GCACGGTACCTGTGGAG	4				nt_078575	0.33	0	0.32	2.5	0.331981	0	0	0	0	1	0.0025
CGGCCCTTGGAGACCCC	4	1	NM_007455	"adaptor protein complex AP-1, gamma 2 subunit (Ap1g2), mRNA."	Ap1g2	0.65	1.57	0.65	5.3	1.99189	0.33	0	1	2.52	0	0.0024
GCTAGAACAGCTGTTCG	4	2	NM_175022	"proline rich 12 (Prr12), mRNA."	Prr12	0.98	0.94	1.3	0	1.32792	2.32	0	0	0	0	0.0024
GTGGAGCACAGCCAAGC	4	3	NM_001081112	"ankyrin repeat domain 26 (Ankrd26), mRNA."	Ankrd26	0.65	0.31	0	1.25	0.331981	0	0	0	0	0	0.0023
TATCAGTTTTCCCCTAC	4	1	NM_010791	"mesenchyme homeobox 1 (Meox1), mRNA."	Meox1	1.63	0	0	1.25	0.663962	0.33	0	0	0.84	0	0.0023
GTGGAGCACGCCTTTAA	4	8	NM_026283	"sterile alpha motif domain containing 8 (Samd8), mRNA."	Samd8	0.33	1.26	0.65	0	0	1	0	0	0	0	0.0023
CAAAATAAATAAACTAA	4				nt_039413	0	1.89	0.65	0.31	0.663962	1	0	1	0	0	0.0023
ATTGGGTAATAGAGGCT	4				nt_039500	1.3	0	0	1.56	0.663962	0.66	0	0	0	0	0.0023
TGGGAGGTAGAGTCATA	4				nt_039638	1.3	0	0.65	1.87	0.331981	0	0	0	0	0	0.0023
GAAACAAAAAAATCACT	4				nt_039413	0.98	0	0	1.25	0.663962	0	0	0	0	0	0.0023
CTTGTAGCTGCCTCTGT	4				nt_109320	8.81	0.31	0.32	0.94	20.2508	13.61	0	0	0	1	0.0023
TTACTAATAAAATTTTA	4				nt_039551	0	0	0	1.25	0.663962	1.66	0	0	0	1	0.0023
GCAAAGGATGACCTCTC	4	1	BC003860	"protease (prosome, macropain) 26S subunit, ATPase 1, mRNA (cDNA clone MGC:6597 )"	Psmc1	22.18	11.33	16.84	51.8	15.9351	11.29	9	3	4.2	0	0.0022
GTGTAATGGGCAAAGAT	4	1	NM_008619	"Moloney leukemia virus 10 (Mov10), mRNA."	Mov10	0	2.52	1.3	0.94	1.65991	0.33	1	1	0	0	0.0022
GGTCCAAGAGGAGCCAG	4	1	NM_022656	"nischarin (Nisch), mRNA."	Nisch	25.12	33.99	28.18	19.03	73.6998	75.69	12	20	8.4	10	0.0022
GCACTGCCATCTGGGTG	4	5	NM_026443	"RIKEN cDNA 1700020C11 gene (1700020C11Rik), mRNA."	1700020C11Rik	0.65	1.26	0	3.43	0	0.66	0	0	0	0	0.0022
CTGGGGTGCGCGCGACC	4	1	NM_174987	"RIKEN cDNA 1810063B05 gene (1810063B05Rik), mRNA."	1810063B05Rik	8.48	2.52	6.15	29.64	3.98377	7.97	18	2	0.84	3	0.0022
GTAGGTTCACCATCAGC	4				nt_039433	1.63	0.31	0.97	6.24	0.331981	0.66	3	0	0	0	0.0022
TGCTCTGTTCCTGAGCT	4	1	BC024403	"RIKEN cDNA 6330577E15 gene, mRNA (cDNA clone MGC:36300 )"	6330577E15Rik	14.35	6.61	14.9	40.57	13.6112	7.3	15	4	3.36	5	0.0021
GCTCTTGTGTTTGCCAT	4	1	ENSMUSG00000053877	RIKEN cDNA D030022P06 gene [Source:MarkerSymbol;Acc:MGI:2444036]	D030022P06Rik	0.33	0.31	0	1.87	0	1.33	1	0	0	0	0.0021
TATTCCCCATTTTAGCA	4	1	NM_007482	"arginase 1, liver (Arg1), mRNA."	Arg1	0	0.63	0	2.18	0.663962	0	0	0	0.84	1	0.0021
GCCATAATAGAAGGAGC	4	3	NM_008977	"protein tyrosine phosphatase, non-receptor type 2 (Ptpn2), mRNA."	Ptpn2	1.3	0	0	0.62	0.331981	0.33	0	0	0	0	0.0021
ATGACGCTACACCAAGC	4	1	NM_019761	"NTF2-related export protein 1 (Nxt1), mRNA."	Nxt1	26.75	3.78	6.48	23.09	2.98783	4.32	13	4	0	1	0.0021
CTCAAGCACCAGACTCT	4	1	NM_023167	"mitochondrial ribosomal protein L4 (Mrpl4), mRNA."	Mrpl4	11.74	7.24	8.1	28.08	5.3117	6.31	6	0	3.36	1	0.0021
GCTCCCAAAGGCGGCTC	4	12	NM_026155	"signal sequence receptor, gamma (Ssr3), mRNA."	Ssr3	0.98	0.63	0.65	0	0	1.99	0	0	0	0	0.0021
AGAGGCACCAGCGCCAC	4	5	NM_028071	"coactosin-like 1 (Dictyostelium) (Cotl1), mRNA."	Cotl1	0.65	0	0	1.25	0.331981	0	0	0	0	0	0.0021
CACAGCATTGGACCCCA	4	1	NM_178614	"sorting and assembly machinery component 50 homolog (S. cerevisiae) (Samm50), mRNA."	Samm50	17.61	6.29	4.86	32.14	6.30764	5.31	2	4	1.68	1	0.0021
GAGGCAGAAGGATGCAA	4	1	NM_181820	"transmembrane channel-like gene family 4 (Tmc4), mRNA."	Tmc4	0	1.89	0	1.56	6.9716	2.66	0	0	0.84	0	0.0021
CAAAGCTGTTGTGAAGG	4				nt_039280	1.3	0.31	0	0.62	0	0	0	0	0	0	0.0021
GGCCCGGTGAGCGACCC	4				nt_039649	2.61	0.94	0.32	2.81	0.331981	0	0	0	0	0	0.0021
TCTGAAGAGGACGGGGA	4				nt_039240	0.98	0.94	0.97	2.5	0.995943	0.33	0	1	0	1	0.0021
ACTTGTTCTCACAGACC	4				nt_039305	0.65	1.57	0	3.74	0.663962	0.33	0	0	0	0	0.0021
ACAGCCAGAAGAGGGGG	4	1	BC034507	"GTP-binding protein 10 (putative), mRNA (cDNA clone MGC:30495 )"	Gtpbp10	2.61	0.63	0	4.06	0.995943	0.66	0	0	0	0	0.002
GCTGAACTGATCCAAAA	4	1	NM_010385	"H2-K region expressed gene 2 (H2-Ke2), mRNA."	H2-Ke2	27.07	11.33	7.45	34.32	9.95943	9.96	1	1	2.52	0	0.002
GGACAGACGCGGGTGCT	4	4	NM_010499	"immediate early response 2 (Ier2), mRNA."	Ier2	5.22	11.96	2.92	1.25	25.2306	18.59	0	1	5.88	0	0.002
GATCTAGCTCAGAGACT	4	2	NM_011281	"RAR-related orphan receptor gamma (Rorc), mRNA."	Rorc	0	0	0	2.18	1.99189	3.98	0	0	0	2	0.002
GAGGACGATTGGAGAAT	4	4	NM_011448	"SRY-box containing gene 9 (Sox9), mRNA."	Sox9	2.61	7.55	0	9.05	1.99189	1.99	3	2	2.52	0	0.002
GTCTGCGTGCCTTAAGA	4	2	NM_011965	"proteasome (prosome, macropain) subunit, alpha type 1 (Psma1), mRNA."	Psma1	45.99	16.37	20.08	69.27	20.2508	25.56	19	11	5.04	7	0.002
GGTCACACTATGACGCC	4	1	NM_025710	"ubiquinol-cytochrome c reductase, Rieske iron-sulfur polypeptide 1 (Uqcrfs1), mRNA."	Uqcrfs1	19.9	6.29	11.98	56.79	14.6072	27.55	15	13	9.24	11	0.002
TCGGAGCCCCACAGGGT	4	22	NM_026666	"ubinuclein 1 (Ubn1), mRNA."	Ubn1	0.65	0	0	1.25	0	0.66	0	0	0	0	0.002
CTATTAAAGGCCACACT	4	1	NM_153392	"RIKEN cDNA 4922503N01 gene (4922503N01Rik), mRNA."	4922503N01Rik	0	1.57	0	1.56	2.98783	2.32	0	0	0.84	1	0.002
ACTCGAGTAAATGCCGG	4	13	NM_172766	"nuclear factor related to kappa B binding protein (Nfrkb), mRNA."	Nfrkb	0	0.94	0.32	1.56	0.331981	0.66	0	0	0	0	0.002
GCCTTGAAACTCGGGGA	4				nt_039472	0.33	1.26	0.32	1.25	0.331981	0	1	0	0	0	0.002
ACCACCTGGTAACCGTA	5	1	NM_008100	"glucagon (Gcg), mRNA."	Gcg	7.5	63.26	0.65	2554.97	1952.71	550.42	34	25	124.34	326	10.9855
TTTGGTTTAAGAAGAGG	5	1	NM_145435	"peptide YY (Pyy), mRNA."	Pyy	5.22	65.78	0	1314.62	273.552	737.99	11	8	37.81	554	3.3396
CCTCTCATAAGAGACCT	5				nt_039476	0	0	0	3.43	0.663962	0	0	0	0	0	2.5217
CAGGGTTTCTGAGCTTC	5	1	NM_009719	"neurogenin 3 (Neurog3), mRNA."	Neurog3	0.33	0.63	0	18.41	97.9344	123.5	13	2	0	0	2.4921
CTTCAGGTGGGCAGGTC	5				nt_039678	0	0	0	3.12	0	0	0	0	0	0	2.3478
GGTGGCCTACCAGTACC	5	1	NM_021541	"crystallin, beta A2 (Cryba2), mRNA."	Cryba2	0	0.63	0	14.98	18.5909	73.04	0	0	0	2	2.2627
TGTTGTTCATCATCAAG	5				nt_039207	0	0	0	2.5	0.331981	0	0	0	0	0	1.986
TTCTTTTCTTTCTTCCC	5				nt_039687	0	0	0	2.5	0	0	0	0	0	0	1.986
ACGCTGGGTTAGAAGAG	5				nt_039258	0	0	0	2.18	0	0	0	0	0	0	1.7967
CAAGAACCTCAAATAGA	5				nt_039515	0	0	0	2.18	0	0	0	0	0	0	1.7967
CAGGAATCGGGCCAGGG	5				nt_166318	0	0	0	2.18	0	0	0	0	0	0	1.7967
GAAATTCTCTCTCCTGG	5				nt_078575	0	0	0	0	0	1.99	0	0	0	0	1.6767
GCCGGGCCCTGGGGAAG	5	1	NM_021488	"ghrelin (Ghrl), mRNA."	Ghrl	0.65	2.83	0	76.45	59.0926	173.96	0	6	0.84	0	1.6203
AATGGAGCTTTTCAGTT	5				nt_039207	0	0	0	1.87	0.331981	0	0	0	0	0	1.6006
CTCAGGGCCAAAATTCA	5				nt_039207	0	0	0	1.87	0	0	0	0	0	0	1.6006
GCAATTTCTATTCCCCT	5				nt_039706	0	0	0	1.87	0	0	0	0	0	0	1.6006
GCGATAAAACAGATTCC	5				nt_039706	0	0	0	1.87	0	0	0	0	0	0	1.6006
GCTGTTCGTTGAGAGGC	5				nt_039207	0	0	0	1.87	0	0	0	0	0	0	1.6006
GTCTGTTCCCATTCCTT	5				nt_039267	0	0	0	1.87	0	0	0	0	0	0	1.6006
TCATCTGAAGCAGTTTC	5				nt_039492	0	0	0	1.87	0	0	0	0	0	0	1.6006
TTAAAAGAGAACAGGAG	5				nt_078297	0	0	0	1.87	0	0	0	0	0	0	1.6006
AATTCTCATTTGCTATT	5	1	NM_181751	"G-protein coupled receptor 119 (Gpr119), mRNA."	Gpr119	0	0.31	0	9.05	1.32792	0.66	0	0	0	0	1.5694
GCACCCTGGATTGGGGC	5				nt_039267	0	0	0	0	0	1.66	0	0	0	0	1.4624
AGAGGAGGTATGGGAGG	5	1	NM_172479	"solute carrier family 38, member 5 (Slc38a5), mRNA."	Slc38a5	4.89	40.6	0.65	918.95	429.252	198.86	2	11	3.36	0	1.3967
GCAGCTCTCCTGGACTC	5	3	NM_025851	"RIKEN cDNA 1700010I14 gene (1700010I14Rik), mRNA."	1700010I14Rik	0	0	0	1.56	0	0	0	0	0	0	1.396
AAGGAAAGCATTGAATT	5				nt_039207	0	0	0	1.56	0	0	0	0	0	0	1.396
AAGGCTCTGTGCCCCAG	5				nt_039207	0	0	0	1.56	0	0	0	0	0	0	1.396
AGTTCCTGGCCACCTTG	5				nt_039718	0	0	0	1.56	0	0	0	0	0	0	1.396
CATAAAATGAAAAAATA	5				nt_039264	0	0	0	1.56	0	0	0	0	0	0	1.396
CATCTTAGCTGAGCTAG	5				nt_078575	0	0	0	1.56	0	0	0	0	0	0	1.396
CTTGGCTGTACAGGGGA	5				nt_039207	0	0	0	1.56	0	0	0	0	0	0	1.396
GAATAGGTGAAATAGCA	5				nt_039353	0	0	0	1.56	0	0	0	0	0	0	1.396
GAGATGGCTGACAAGCC	5				nt_039474	0	0	0	1.56	0	0	0	0	0	0	1.396
GAGCTGGAGCTGTCTCT	5				nt_078575	0	0	0	1.56	0	0	0	0	0	0	1.396
GCTGCTCCTGAGGACGC	5				nt_039474	0	0	0	1.56	0	0	0	0	0	0	1.396
GGAAAAGAAGGAAGCAG	5				nt_039624	0	0	0	1.56	0.331981	0	0	0	0	0	1.396
GTAGCTCACAGATGCCA	5				nt_039674	0	0	0	1.56	0	0	0	0	0	0	1.396
GTTTCCATTGCTGTGCT	5				nt_078458	0	0	0	1.56	0	0	0	0	0	0	1.396
CAGACTTGGGCTGTAGT	5	4	NM_010491	"islet amyloid polypeptide (Iapp), mRNA."	Iapp	0	0	0	0	0	4.65	0	0	0	1	1.3024
AGCTTCTCTGTGCCATC	5				nt_039353	0	0	0	0	0	1.33	0	0	0	0	1.237
CAGTCCTTCCAGATTCC	5				nt_039206	0	0	0	0	0	1.33	0	0	0	0	1.237
GACTGCTGCACCTCACT	5	1	BC006777	"SFT2 domain containing 1, mRNA (cDNA clone MGC:8112 )"		0	0	0	1.25	0.331981	0	0	0	0	0	1.1809
TGTCACCACCGCATTCT	5	23	ENSMUSG00000035597	PRP39 pre-mRNA processing factor 39 homolog (yeast) [Source:MarkerSymbol;Acc:MGI:104602]	Prpf39	0	0	0	1.25	0	0	0	0	0	0	1.1809
AAAGTTGACCTGAGCAC	5	4	NM_020560	"mitochondrial ribosomal protein S31 (Mrps31), mRNA."	Mrps31	0	0	0	1.25	0	0	0	0	0	0	1.1809
GATTTCAGCACCTCTTC	5	10	NM_029898	"ankyrin repeat domain 55 (Ankrd55), mRNA."	Ankrd55	0	0	0	1.25	0	0	0	0	0	0	1.1809
GCATCTTCATTAGCTCT	5	1	XM_001476597	"PREDICTED: similar to Mrpl47 protein (LOC100046674), mRNA."	LOC100046674	0	0	0	1.25	0	0	0	0	0	0	1.1809
AAAATTAATGGCTGAAG	5				nt_039240	0	0	0	1.25	0	0	0	0	0	0	1.1809
AAACTGGAAATGCAGAG	5				nt_039590	0	0	0	1.25	0	0	0	0	0	0	1.1809
AAAGTATGTATTTTGCA	5				nt_039687	0	0	0	1.25	0	0	0	0	0	0	1.1809
AAGATTCCCCACAGTTC	5				nt_039500	0	0	0	1.25	0	0	0	0	0	0	1.1809
AATGGAGATTAGCATTG	5				nt_039718	0	0	0	1.25	0	0	0	0	0	0	1.1809
ACAGAAATGGTCACTCA	5				nt_039687	0	0	0	1.25	0	0	0	0	0	0	1.1809
ACAGGGACTGAGCCAGC	5				nt_078458	0	0	0	1.25	0	0	0	0	0	0	1.1809
ACTGGTCGGGCCGTACC	5				nt_039500	0	0	0	1.25	0	0	0	0	0	0	1.1809
AGATTGTTGTTATTTAG	5				nt_039590	0	0	0	1.25	0	0	0	0	0	0	1.1809
AGGATAACGGACTAACC	5				nt_039618	0	0	0	1.25	0	0	0	0	0	0	1.1809
AGGGATAGAGGGGTGCA	5				nt_039649	0	0	0	1.25	0	0	0	0	0	0	1.1809
AGTGTCCCCATCTGTGA	5				nt_039170	0	0	0	1.25	0	0	0	0	0	0	1.1809
ATACTGGAATCAGATCT	5				nt_039606	0	0	0	1.25	0	0	0	0	0	0	1.1809
ATAGCTGCATACCTTCC	5				nt_039185	0	0	0	1.25	0	0	0	0	0	0	1.1809
ATATGGGGTTCTGTACA	5				nt_039267	0	0	0	1.25	0	0	0	0	0	0	1.1809
ATCAAATACTTTTTGGC	5				nt_039606	0	0	0	1.25	0	0	0	0	0	0	1.1809
ATGTTTTGGTTAAGGGC	5				nt_039625	0	0	0	1.25	0	0	0	0	0	0	1.1809
CAAATCAGTAACCAGCC	5				nt_039492	0	0	0	1.25	0	0	0	0	0	0	1.1809
CAGAGCCAACATCAGCA	5				nt_039515	0	0	0	1.25	0	0	0	0	0	0	1.1809
CAGGGGACCCCAAGAGG	5				nt_165773	0	0	0	1.25	0	0	0	0	0	0	1.1809
CCAGGACTTATGGCAAG	5				nt_039207	0	0	0	1.25	0	0	0	0	0	0	1.1809
CCAGGCAACTTACTTTG	5				nt_039624	0	0	0	1.25	0	0	0	0	0	0	1.1809
CCTCCTAGGCAGTGGCC	5				nt_039413	0	0	0	1.25	0	0	0	0	0	0	1.1809
CCTTCACTCCCTGAGTG	5				nt_039353	0	0	0	1.25	0	0	0	0	0	0	1.1809
CCTTTGGATTGAGGGTT	5				nt_165773	0	0	0	1.25	0	0	0	0	0	0	1.1809
CGTCTGCCTCTGAGTAC	5				nt_039500	0	0	0	1.25	0	0	0	0	0	0	1.1809
CTGCCATCTGTGTATTT	5				nt_039169	0	0	0	1.25	0	0	0	0	0	0	1.1809
CTGTTATTAAATAGAGC	5				nt_039482	0	0	0	1.25	0	0	0	0	0	0	1.1809
CTTCCTCCTCCCCAAGA	5				nt_039674	0	0	0	1.25	0	0	0	0	0	0	1.1809
CTTCTGAGGCCCCTAAG	5				nt_039606	0	0	0	1.25	0	0	0	0	0	0	1.1809
GAGCTTGCCTAGTCAAG	5				nt_039428	0	0	0	1.25	0	0	0	0	0	0	1.1809
GAGTGAAACTCTAGGGT	5				nt_039170	0	0	0	1.25	0	0	0	0	0	0	1.1809
GATCAAGTATTAATAGC	5				nt_039706	0	0	0	1.25	0	0	0	0	0	0	1.1809
GATCCTGGGATGTCCCT	5				nt_078297	0	0	0	1.25	0.331981	0	0	0	0	0	1.1809
GATGGCAGCTGTGCGTG	5				nt_039589	0	0	0	1.25	0	0	0	0	0	0	1.1809
GCCTGCCTTAGGCTGAT	5				nt_039306	0	0	0	1.25	0	0	0	0	0	0	1.1809
GCTCAAGCTGGGGAGGT	5				nt_039474	0	0	0	1.25	0	0	0	0	0	0	1.1809
GCTCTGCAGTGGTCAGG	5				nt_039472	0	0	0	1.25	0	0	0	0	0	0	1.1809
GCTGTTCACAGTGGGTG	5				nt_039500	0	0	0	1.25	0	0	0	0	0	0	1.1809
GGACAGAGCGGGAAGGC	5				nt_165773	0	0	0	1.25	0	0	0	0	0	0	1.1809
GGGGAAAGTTCCAGAAC	5				nt_162143	0	0	0	1.25	0.331981	0	0	0	0	0	1.1809
GTACCCAAGGAGTTTAG	5				nt_096135	0	0	0	1.25	0	0	0	0	0	0	1.1809
GTGACAGAGAGACGTTC	5				nt_039207	0	0	0	1.25	0	0	0	0	0	0	1.1809
GTGCAAGTTAATCCCCC	5				nt_039687	0	0	0	1.25	0	0	0	0	0	0	1.1809
GTTCCTGAGATGGACAG	5				nt_109320	0	0	0	1.25	0	0	0	0	0	0	1.1809
GTTTTAGAATCTGTCCC	5				nt_039207	0	0	0	1.25	0	0	0	0	0	0	1.1809
GTTTTCAGTTTGTAAGC	5				nt_109320	0	0	0	1.25	0	0	0	0	0	0	1.1809
TAATCTCAGATACTTGG	5				nt_039207	0	0	0	1.25	0	0	0	0	0	0	1.1809
TAGCTTAGGGGACTTCC	5				nt_165773	0	0	0	1.25	0	0	0	0	0	0	1.1809
TCAGAGGTAGAGGCAGG	5				nt_039674	0	0	0	1.25	0	0	0	0	0	0	1.1809
TCAGCTATCGATTAATT	5				nt_078575	0	0	0	1.25	0	0	0	0	0	0	1.1809
TCTGGGGCCAGATGGGC	5				nt_039589	0	0	0	1.25	0	0	0	0	0	0	1.1809
TCTTACACAGTGTAAGG	5				nt_111909	0	0	0	1.25	0	0	0	0	0	0	1.1809
TGCTACAGGGTTGCTGG	5				nt_039578	0	0	0	1.25	0	0	0	0	0	0	1.1809
TGCTGTCTGGGCAGGAG	5				nt_165773	0	0	0	1.25	0	0	0	0	0	0	1.1809
TGTTTCCTGCTGAGGTG	5				nt_039649	0	0	0	1.25	0	0	0	0	0	0	1.1809
TTAACCTCTGAAAGACC	5				nt_039477	0	0	0	1.25	0.331981	0	0	0	0	0	1.1809
TTTGTTTTGTTTTTTTT	5				nt_039240	0	0	0	1.25	0	0	0	0	0	0	1.1809
TCCAGGCAAGCCCTTCC	5				nt_039428	0	0	0	0.94	3.65179	7.3	0	0	0	0	1.1761
CTCTCTCTGTTACTTCT	5				nt_039700	0	0	0	3.43	0.331981	0.33	0	0	0	0	1.1497
ACAACATATTGCAAATG	5	5	ENSMUSG00000000567	SRY-box containing gene 9 [Source:MarkerSymbol;Acc:MGI:98371]	Sox9	0	0	0	5.93	1.99189	0	0	0	0	0	1.0884
GGGCGTGGCCCTGGGAG	5				nt_039413	0	0	0	3.74	0	0	0	0	0	0	1.0796
CTGGTCTTAGTGCTGGC	5	1	NM_010257	"gastrin (Gast), mRNA."	Gast	0	1.26	0.32	81.13	28.5504	74.36	0	1	0	0	1.0573
AGACTGAAATAGATTTG	5				nt_166285	0	0	0	5.3	2.32387	0.66	0	0	0	0	0.983
TCCAGGGTCAGGACCAG	5				nt_039207	0	0	0	2.81	0	0.33	0	0	0	0	0.97
GCAGGCTCCAGCTTCCT	5	2	NM_021488	"ghrelin (Ghrl), mRNA."	Ghrl	0	0.31	0	12.79	2.65585	10.62	0	0	0	0	0.8996
GAGAGCTCCCGCCTGCG	5	2	BC056431	"CART prepropeptide, mRNA (cDNA clone MGC:66635 )"	Cartpt	0	0	0	2.5	0.331981	0	0	0	0	0	0.8805
CACCATACAGGAAAAGG	5				nt_039718	0	0	0	2.5	0	0.33	0	0	0	0	0.8764
CTCTCCTGCTTAGTGTA	5				nt_109320	0	0	0	2.5	0	0.33	0	0	0	0	0.8764
CAGCAGGACGGACTCAG	5	1	NM_011038	"paired box gene 4 (Pax4), mRNA."	Pax4	0.33	0.63	0	17.79	8.63151	15.94	0	0	0	0	0.8347
GAGGCAGAGCCTAAGGG	5				nt_039340	0.98	0	0	4.37	0	0	0	0	0	0	0.7748
GGTCTGGATGGAGTCAG	5				nt_039353	0	0	0	2.5	0	0	0	0	0	0	0.7219
GCATAGAAATCATTAAA	5	1	NM_020626	"transmembrane protein 27 (Tmem27), mRNA."	Tmem27	0.33	3.78	0	100.16	43.4895	25.56	2	0	0	10	0.7035
GACTTGCCCAGATGTCA	5				nt_039267	0	0	0	1.87	0.331981	0	0	0	0	0	0.6838
CCCAAATTATTTTTGCC	5	1	ENSMUSG00000032827	"protein phosphatase 1, regulatory (inhibitor) subunit 9A [Source:MarkerSymbol;Acc:MGI:2442401]"	Ppp1r9a	0.65	0	0	7.8	0	0	0	0	0	0	0.6836
AGCCTCACTCCTGCATC	5				nt_039314	0	0	0	1.87	0	0.33	0	0	0	0	0.6797
AAGCAAGCAGTCAGATG	5				nt_039340	0	0	0	4.06	0	0	0	0	0	0	0.6702
GAGGTGTCTGGTCTCTA	5	2	NM_172479	"solute carrier family 38, member 5 (Slc38a5), mRNA."	Slc38a5	0	0	0	3.12	1.65991	0.33	0	0	0	0	0.6475
CACCCAAATATGTACAC	5				nt_039472	0	0	0	2.18	0	0	0	0	0	0	0.6253
CCAAGAAAAGACGGGAT	5	1	BC116374	"N-acetyltransferase 5 (ARD1 homolog, S. cerevisiae), mRNA (cDNA clone MGC:144325 )"	Nat5	0	0	0	0.31	0	1.66	0	0	0	0	0.6155
AACTTCCAAAAACTGCC	5				nt_166318	0	0	0	5.3	1.65991	0	0	0	0	0	0.6036
TGGGAGGTAAACCCTGG	5				nt_166318	0	0	0	1.87	0.663962	0.66	0	0	0	0	0.5908
GCAATAAAGTGCAGTTC	5				nt_039706	0	0	0	1.56	0.331981	0	0	0	0	0	0.5795
CAAGTCTTGGGAATGAG	5				nt_039316	0.33	0	0	1.56	0.663962	0	0	0	0	0	0.5773
GCGGCTTGTAATCTCAA	5				nt_039596	0	0	0	2.18	0.995943	1.33	0	0	0	0	0.5587
GGGTAAAGGCAGGAAGG	5				nt_166318	0	0	0	3.12	1.99189	0.66	0	0	0	0	0.5522
CTGCCTGACTGCTCTCC	5				nt_039341	0	0	0	1.87	0	0	0	0	0	0	0.5453
GGGTAAGTAGTACTGAG	5				nt_039490	0	0	0	1.87	0	0	0	0	0	0	0.5432
GTGGCTCGCAACTCTTT	5				nt_078458	0	0	0	1.25	0.331981	0	0	0	0	0	0.5413
CAGTACTTCACCAAGGG	5	16	NM_008102	"GTP cyclohydrolase 1 (Gch1), mRNA."	Gch1	0	0	0	1.87	0	0	0	0	0	0	0.5402
CCCGAGAGGATTAGTCT	5	2	ENSMUSG00000038917	RIKEN cDNA 3930402G23 gene [Source:MarkerSymbol;Acc:MGI:1921277]	3930402G23Rik	0	0	0	1.87	0.331981	0	0	0	0	0	0.5333
ATGTATGAATAAACTCT	5				nt_039170	0	0	0	0	2.32387	4.65	0	0	0.84	1	0.5161
GGAGGTAGGAGGCAGAG	5				nt_039649	0	0	0	3.12	0	0	0	0	0	0	0.5107
TTCCCACTGGTGATGCT	5				nt_039595	0	0	0	0	0	1.66	0	0	0	0	0.5031
AAAAATACAAGGTCTCT	5				nt_039207	0	0	0	2.18	0	0	0	0	0	0	0.502
TATTCTACTATCCTCTC	5				nt_039515	0	0	0	0.31	0	1.33	0	0	0	0	0.5008
GACCGCCCTTGTTGACC	5				nt_039353	0	0	0	0	0.663962	1.33	0	0	0	0	0.4987
CCAGGCTCCCTCAAAGG	5				nt_039590	0	0	0	3.12	0.331981	0	0	0	0	0	0.4889
GGGATCAGGATGTCAGA	5				nt_039500	0.65	0.31	0	4.06	0	0	0	0	0	0	0.4875
GAAGAAAGGAGAAGTCA	5				nt_039474	0	0	0	1.56	0	0	0	0	0	0	0.487
AAGCAGAAACTGGCCCA	5	1	BC008140	"tektin 2, mRNA (cDNA clone MGC:5692 )"	Tekt2	0	0.31	0	0	1.99189	2.66	0	0	0	0	0.4731
GACGCCGAGTTTATCTC	5				nt_039353	0	0	0	1.25	0.331981	0	0	0	0	0	0.4703
GCACTATCCCAGGGTAC	5				nt_039428	0	0	0	1.25	0.331981	0	0	0	0	0	0.4703
GTCAAAGGCAAGAGGAG	5				nt_039170	0	0	0	1.25	0.663962	0	0	0	0	0	0.4703
TCTATTTTCCAAGGGCT	5				nt_078575	0	0	0	1.25	0.331981	0	0	0	0	0	0.4703
GATAGAATGCAAGGAAT	5				nt_039706	0	0	0	1.56	0.331981	0	0	0	0	0	0.4698
AATGTCTCTCTGTTTCC	5				nt_165773	0	0	0	1.25	0	0	0	0	0	0	0.4664
GCCTGGAGGAGCTACAA	5				nt_109317	0	0	0	1.25	0.331981	0	0	0	0	0	0.4664
TAGAGTCCAGTGTCTTC	5				nt_039207	0	0.31	0	2.18	0.331981	0.33	0	0	0	0	0.4621
CGCCTCTGGAAAGAAAG	5				nt_109320	0	0	0	1.56	0	0	0	0	0	0	0.4552
GTGAACACCAATGCTTC	5				nt_039353	0	0	0	1.56	0.331981	0	0	0	0	0	0.4388
CCTTTAATCCCTCACCC	5				nt_109315	0	0	0	1.56	0	0	0	0	0	0	0.4386
CTTTTGGCAAGGGTACC	5				nt_096135	0	0	0	1.56	1.32792	0	0	0	0	0	0.436
TAGCTTAGGCTGGTGTC	5				nt_039606	0	0	0	1.56	0	0	0	0	0	0	0.4061
AGGATTCTGGGAAAGGG	5				nt_039606	0	0	0	7.8	0.331981	0	0	0	0	0	0.3992
AGCAGAAAGACAGAGTT	5				nt_039624	0.33	0.31	0	1.87	0.331981	0	0	0	0	0	0.3975
CTAGGCAGGCAGGCCTG	5				nt_096135	0	0.31	0	1.87	0.995943	0.33	0	0	0	0	0.3965
CTTGCCTTCCGTATGAA	5				nt_039207	0	0	0	2.5	0	0	0	0	0	0	0.3932
GGACACATAGTCTTCCT	5				nt_039313	0	0	0	1.25	1.65991	0.66	0	0	0	0	0.3854
TTCCAGGTCACTCAGCT	5				nt_039618	0	0	0	2.5	0	0	0	0	0	0	0.3851
CACTTTGACTTCTGAAA	5				nt_039207	0	0	0	0	0	1.33	0	0	0	0	0.3802
TCCACAATTCCAGACTC	5				nt_039428	0	0	0	0	0.331981	1.33	0	0	0	0	0.3747
TATTAATTTTGATGATG	5				nt_039476	0	0	0	1.25	0	0	0	0	0	0	0.3734
GCTGTCTGCCTCAATCT	5				nt_166318	0	0	0	1.25	0	0	0	0	0	0	0.373
AAGATGGTCCAAAGGCC	5				nt_039207	0	0	0	0	0.663962	2.32	0	0	0	0	0.3687
CAGTATGTGAGATGTTC	5				nt_165773	0	0	0	0	0	1.33	0	0	0	0	0.3687
GAGTAGTTCCACAGTGC	5				nt_039590	0	0	0	2.81	0.331981	0	0	0	0	0	0.3597
TGTTGAATCCTTTGCTT	5				nt_039353	0	0	0	1.25	0.331981	0	0	0	0	0	0.3564
ACAGCCCAGCTCACAGA	5				nt_039500	0	0	0	1.25	0	0	0	0	0	0	0.3542
GAATAGATGAGCCACCA	5				nt_039424	0	0.31	0	4.06	0.663962	0.66	0	0	0	0	0.3505
TTGGCTAGCTCGACCCT	5				nt_039353	0	0	0	1.25	0	0	0	0	0	0	0.3474
CTCCACAGATACTCTGC	5				nt_039674	0	0	0	1.25	0.331981	0	0	0	0	0	0.3466
GGAATGCAGCAGGTGTC	5				nt_039551	0	0	0	1.25	0	0	0	0	0	0	0.3454
GCCAGCCTCTACTTCCC	5	10	XM_001477417	"PREDICTED: hypothetical protein LOC100041695 (LOC100041695), mRNA."	LOC100041695	0	0	0	0	0	1.33	0	0	0	0	0.3441
CATTTGCAGGTTCTAGA	5				nt_039353	0	0	0	1.25	0	0	0	0	0	0	0.3402
AACTTGGGTGGAATGAA	5				nt_039472	0	0	0	1.25	0	0	0	0	0	0	0.3394
GCCCCCTGTCCCTTCTC	5				nt_039674	0	0	0	1.25	0	0	0	0	0	0	0.3392
ATGCACCCTGGGTTTGG	5				nt_039428	0	0	0	1.25	0	0	0	0	0	0	0.3391
GAGACCACCAGGGGCAG	5				nt_039207	0	0	0	4.68	0	0	0	0	0	0	0.339
GAAGCGAATAGCCTTGC	5				nt_039202	0	0	0	1.25	0.331981	0	0	0	0	0	0.3385
TAAAAAAGCCAGATGTA	5				nt_039462	0	0	0	1.25	0	0	0	0	0	0	0.3356
AGGTGGGAGCCTCTCTT	5				nt_039678	0	0	0	1.25	0.331981	0	0	0	0	0	0.3352
GCAAGAAACCTGTGAGC	5				nt_039624	0	0	0	1.25	0	0	0	0	0	0	0.3348
ACCCAGAAAACCATAGG	5				nt_078575	0	0	0	1.25	0	0	0	0	0	0	0.3347
GTTTCTCTGTGAAACCC	5				nt_039353	0	0	0	1.25	0	0	0	0	0	0	0.3344
GGCTATACAGTGAGACC	5				nt_078297	0	0	0	1.25	0	0	0	0	0	0	0.3341
AAAAGAATGGTAACTGC	5				nt_039589	0	0	0	1.25	0	0	0	0	0	0	0.3319
TCTTTCGTCCCAGCATT	5				nt_039353	0	0	0	1.25	0	0	0	0	0	0	0.3319
TGCTGTCTCCATTAACT	5				nt_039625	0	0	0	1.25	0	0	0	0	0	0	0.3319
CTAGGCAGGTATTCTCT	5				nt_039500	0	0	0	1.25	0	0	0	0	0	0	0.3309
CTGTATCCCACAGAGCC	5				nt_039621	0	0	0	1.25	0	0	0	0	0	0	0.3309
GAGGCCACTAGGGGAAA	5				nt_162143	0	0	0	1.25	0.331981	0	0	0	0	0	0.3309
GTCTAGGGCCCCAAACG	5				nt_162143	0	0	0	1.25	0	0	0	0	0	0	0.3309
TCTACATTTCAGTTTCT	5				nt_039649	0	0	0	1.25	0	0	0	0	0	0	0.3309
CTGGTAGGGTGGAATGG	5				nt_078575	0	0	0	1.87	0.331981	0.33	0	0	0	0	0.3303
AGCTTAGGGGCAACAGC	5				nt_111909	0.33	0.31	0	1.56	0	0	0	0	0	0	0.3298
CACGGTGTGTGGGGGAC	5				nt_039340	0.33	0.31	0	1.56	0.331981	0	0	0	0	0	0.3298
ATGGAAGGAGAGGAGCC	5				nt_039687	0.33	0	0	1.56	0.331981	0.33	0	0	0	0	0.3273
CTATGTAGTCTCCCCTC	5				nt_039590	0	0	0	0.31	1.65991	3.65	0	0	0	0	0.3187
GAATCTAGTGCAGTTTC	5				nt_039492	0	0	0	1.25	0	0	0	0	0	0	0.3147
ACTACTAAAGAGCAGGG	5				nt_039649	0	0	0	1.56	0	0	0	0	0	0	0.3141
CTTTGAAGAACCATTAA	5				nt_039207	0	0	0	0.62	0.331981	1.99	0	0	0	0	0.3078
ACACCGAGCACATTTGG	5	1	BC005643	"GTP cyclohydrolase 1, mRNA (cDNA clone MGC:12095 )"	Gch1	0	0	0	0.62	0	1.99	1	0	0	0	0.3063
TGCTCCTAGCCCCTAGC	5				nt_039428	0	0.31	0	0	2.98783	10.62	0	1	0	0	0.3035
TCTGACAGGGTGCTGGC	5	1	BC004795	"lipopolysaccharide binding protein, mRNA (cDNA clone MGC:8118 )"	Lbp	0	0	1.3	0.62	4.31575	8.63	4	0	0	0	0.2938
GAGCCTCCGCTGCCCAC	5	1	NM_011328	"secretin (Sct), mRNA."	Sct	0.98	5.04	0	57.73	36.5179	4.65	0	0	0	0	0.2925
CCTCACCATTTGTGAAG	5				nt_039500	0	0	0	2.18	0.331981	0	0	0	0	0	0.2908
TTTGTGTGTGACAAGCT	5				nt_096135	0	0.31	0	1.56	0	0.66	0	0	0	0	0.286
TAAGCACAAGTGCTTCT	5				nt_039173	0	0	0	1.87	0	0	0	0	0	0	0.2829
CTGAAGTCCGTAGGGAC	5	1	NM_181749	"G protein-coupled receptor 142 (Gpr142), mRNA."	Gpr142	0	0.31	0	6.55	4.64773	6.64	0	0	0.84	1	0.2807
CAGAAAGAAAATAGGGA	5				nt_078297	0	0	0	2.81	0	0.33	0	0	0	0	0.2794
CTCCTCCCCTGGCCTTC	5				nt_039649	0	0.31	0	1.56	0	0	0	0	0	0	0.2758
GACTCCCACCGAGCCTG	5	1	ENSMUSG00000023387			0.65	0.63	0	19.03	9.95943	12.28	0	2	0	3	0.2752
CGCAACGTGGGAGGAAG	5				nt_162143	0	0	0	1.56	0	0	0	0	0	0	0.274
GGAAAAAGTATAATGGA	5				nt_039314	0	0	0	2.81	0	0	0	0	0	0	0.2714
CAAGACAAGTACTCTAT	5				nt_039268	0.33	0	0	1.56	0	0	0	0	0	0	0.264
AGAAACTGAGTAGCCCT	5				nt_109320	0	0.31	0	1.87	0.331981	0	0	0	0	0	0.264
ACTTATCCATAATCTTG	5				nt_039590	0	0	0	1.56	0	0.33	0	0	0	0	0.2623
AGGGAACTCACTCAAGC	5				nt_039433	0	0	0	2.18	0	0	0	0	0	0	0.2622
ACATTCTGACGTGGGGC	5				nt_039353	0	0	0	2.5	0	0	0	0	0	0	0.2606
TGAGTACAGTTTACCAG	5	1	XM_001472535	"PREDICTED: RIKEN cDNA 2610035D17 gene (2610035D17Rik), mRNA."	2610035D17Rik	0	0	0	2.5	0	0.66	0	0	0	0	0.259
GCACCGGAGACCTCCTT	5				nt_039500	0	0	0	1.25	0.331981	0.33	0	0	0	0	0.2587
CATTCCAAGCTGACGTC	5				nt_039515	0	0.31	0	1.56	0.331981	0	0	0	0	0	0.2581
GTGACACCTGTCTTCAA	5				nt_039548	0	0	0	1.56	0.331981	0	0	0	0	0	0.2578
CCCAAACCACCCGTGAA	5				nt_039170	0.33	0	0	1.25	0.331981	0.33	0	0	0	0	0.2577
AAATTCCCACACATCTT	5				nt_039207	0	0.31	0	1.56	0	0	0	0	0	0	0.2574
GGAAGGCAGGCAAGAGG	5				nt_078297	0	0.63	0	8.11	0.331981	0	0	0	0	0	0.252
GAACCCACCAGGAGTGC	5	1	XM_001477130	"PREDICTED: hypothetical protein LOC100046468 (LOC100046468), mRNA."	LOC100046468	0	0.31	0	9.05	1.99189	0.66	0	0	0	0	0.249
AGTACCACAGGCGCAGC	5				nt_039624	0	0	0	1.25	0	0	0	0	0	0	0.2453
GACAGCCAACACTTGCA	5				nt_039340	0	0	0	0.62	0.995943	1.33	0	0	0	0	0.2411
TCGGCCTAGTGGGACCC	5				nt_039207	0	0	0	0.31	1.65991	1.33	0	0	0	0	0.2404
CTCCTCCACTCGGATCA	5	1	NM_178899	"expressed sequence AI987662 (AI987662), mRNA."	AI987662	0	0.31	0	19.97	10.9554	11.29	0	0	0	6	0.2383
TGTTGCTAATTCCTGTC	5	1	NM_145539	"transmembrane 4 superfamily member 4 (Tm4sf4), mRNA."	Tm4sf4	0	1.57	0	24.34	13.6112	29.21	5	1	9.24	15	0.2361
AGAGATGTGTGTGTGGA	5				nt_039606	0	0	0	2.5	0.331981	0	0	0	0	0	0.2341
CAAACAAGCCAGCGCAG	5				nt_039353	0	0	0	2.18	0.663962	0	0	0	0	0	0.2222
AGGAGTAAGTAATTGGC	5				nt_078297	0	0	0	1.25	1.65991	0.33	0	0	0	0	0.2215
TCCCACCTGGTGGGGTT	5	3	NM_146187	"free fatty acid receptor 2 (Ffar2), mRNA."	Ffar2	0	0.63	0.65	7.49	12.9473	12.95	4	0	0	1	0.2213
CGTTCTAGGTTATCCTG	5				nt_166318	0	0	0	1.25	0.995943	0.66	0	0	0	0	0.2202
AAAATCTCAGGGACAGG	5				nt_039341	0.65	0	0	2.81	0.331981	0	0	0	0	0	0.2195
TCAGCCATTTTCCTGGG	5				nt_039500	0	0	0	1.56	0.331981	0	0	0	0	0	0.2162
CTCCCAGAAGTAGGACT	5				nt_039573	0.65	0.63	0	1.87	0.663962	0	0	0	0	0	0.2157
CCCGCTTACTGGCATAG	5				nt_039353	0.33	0	0.32	1.56	0.331981	0	0	0	0	0	0.2153
GTGTCCTTAGGCTTGGC	5				nt_039477	0.65	0	0.32	1.87	0.331981	0.66	0	0	0	0	0.2133
GGGCTGGTCATCCGTCA	5	17	NM_013784	"phosphatidylinositol glycan anchor biosynthesis, class N (Pign), mRNA."	Pign	0	0	0	1.25	0.663962	0	0	0	0	0	0.2118
GTGGGCACTTTCACAGA	5	2	ENSMUSG00000024990	"retinol binding protein 4, plasma [Source:MarkerSymbol;Acc:MGI:97879]"	Rbp4	1.63	0.94	0	36.82	16.931	17.26	0	0	0	0	0.2117
GGTATATAAGGGCTGCT	5				nt_039353	0	0.31	0	1.87	0	0	0	0	0	0	0.2111
TTAAGGTTTCCAGTGCT	5				nt_096135	0	0	0.32	1.25	0	0	0	0	0	0	0.2094
TCAGAGACATCTCTTTC	5				nt_039515	0.33	0	0.32	3.43	0	0	0	0	0	0	0.2087
TGTGTGCCCACTGAAGA	5	1	XM_001475816	"PREDICTED: similar to Adi1 protein (LOC100046254), mRNA."	LOC100046254	0	0.31	0.32	5.93	0	0.66	0	0	0	0	0.2052
CCAGTCTGCCTCATTAC	5	1	NM_172050	"CD300e antigen (Cd300e), mRNA."	Cd300e	0	0	0.32	2.18	0	0	0	0	0	0	0.204
TGGACAGCTATGGGAGC	5				nt_039212	0	0	0	1.56	0	0	0	0	0	0	0.202
GGCTCCCACTTTAATTT	5	1	NM_153111	"FEV (ETS oncogene family) (Fev), mRNA."	Fev	0.33	0.31	0.32	0	11.2874	11.29	0	0	0	1	0.2019
AACGCGGTGCTGAAAGG	5	3	NM_001037712	"potassium voltage-gated channel, subfamily H (eag-related), member 6 (Kcnh6), mRNA."	Kcnh6	0	0	0	0	0.995943	1.99	0	0	0	0	0.1994
CCCTCCTAAAGGACTGC	5				nt_039457	0.33	0	0	1.87	0	0	0	0	0.84	0	0.1942
TGTTTAAGCCTACTTGC	5				nt_039687	0.33	0	0	1.87	0.331981	0	0	0	0	0	0.1941
CTGTGGGCAGATGAACC	5				nt_039649	0	0	0	1.25	1.32792	0.33	0	0	0	0	0.1936
TCTGATTTAAATTGTGT	5				nt_039207	0	0	0	1.25	0.331981	0	0	0	0	0	0.1932
TAGAAAGCCATATCCAG	5	6	BC058778	"CCR4-NOT transcription complex, subunit 4, mRNA (cDNA clone MGC:65243 )"	Cnot4	0	0	0.65	1.25	0	0.66	0	0	0	0	0.1919
TGCTGTTCTAAACTGAG	5				nt_039240	0	0	0.32	1.87	0	0	0	0	0	0	0.1919
GGGTGTCTTGGGGGGGG	5				nt_039548	0	0	0	2.81	0	0.33	0	0	0	0	0.1893
GGGCTCTTTTCTTTAGC	5				nt_039590	0	0	0	1.56	0	0	0	0	0	0	0.1887
TTAAAGGACTCAACCTC	5				nt_096135	0.65	0	0	3.43	0	0	0	0	0	0	0.1885
CAACTTCAACAGTACCA	5				nt_039207	0	0	0	1.87	0.331981	0.33	0	0	0	0	0.1865
CAACTCAGCCACTTGCC	5				nt_039500	0	0	0	1.87	0	0	0	0	0	0	0.1858
CATATGGTGTCTCAGGC	5				nt_078575	0	0	0	1.87	0.663962	0	0	0	0	0	0.1854
TACGCAATTTTTTAAAA	5				nt_039207	0	0.31	0	1.56	1.99189	2.99	0	1	0	0	0.1842
CCAAATACCATCTTTTC	5				nt_039618	0.33	0	0	1.87	0.331981	0	0	0	0	0	0.1811
TATAGAATATCTCCGGG	5				nt_039624	0	0	0	1.25	0	0	0	0	0	0	0.1793
TTACAACCACTGTGTTT	5				nt_078575	0	0	0	0	1.99189	0	0	0	0	0	0.1759
ACCTTGCCCTCCATAGG	5	1	NM_025448	"signal sequence receptor, beta (Ssr2), mRNA."	Ssr2	57.73	12.9	13.93	905.54	33.8621	119.51	83	14	5.88	7	0.173
CAGTCAGATCTCTGAAT	5				nt_039207	0	0	0	1.25	0	0	0	0	0	0	0.1723
TGAAGGAAGCTACCTGC	5				nt_039170	0	0	0	1.25	0	0	0	0	0	0	0.1687
GCACTGACACCCTGTGC	5				nt_039492	0.33	0.31	0	1.25	0.331981	0	0	0	0	0	0.1669
CCCCTACCCCAGTGGCT	5				nt_039340	0	0	0	2.18	1.32792	0.33	0	0	0	0	0.1644
GTTGCTCTATAACAGCC	5				nt_039500	0	0	0	1.87	0	0	0	0	0	0	0.1644
TGTCTACCGACCATTTC	5				nt_039340	0	0.31	0.32	4.68	0	0.66	0	0	0	0	0.164
TTAATTCCCTGTATAGT	5				nt_039606	0	0	0	1.25	0	0	0	0	0	0	0.1637
TGAGCCAACCAGGAAGC	5				nt_039353	0	0	0	2.5	0.663962	0	0	0	0	0	0.1629
GAACCATTTCTACTTCA	5				nt_039324	0.98	2.2	0	3.74	2.65585	8.3	1	0	0.84	1	0.1611
GCGGTCATTACTCAGGC	5				nt_039341	0	0	0	3.74	0.331981	0	0	0	0	0	0.1602
CTCTCTCTGGAGGAAGA	5				nt_109315	0	0	0	3.12	0	0.66	0	0	0	0	0.1596
ACGCTATTAAGAAATGG	5				nt_039170	0	0	0	1.25	0	0	0	0	0	0	0.1588
ATTACTGATAGTACTTT	5				nt_078297	0	0	0	1.25	0.331981	0	0	0	0	0	0.1584
AATTGTGACTCTGGGCT	5				nt_039551	0	0	0	1.25	0	0	0	0	0	0	0.158
AAGATCAAGATTTTAAG	5				nt_039461	0	0	0	1.25	0	0	0	0	0	0	0.1572
GCCATACCTTGAGGGCT	5				nt_039706	0	0	0	1.25	0	0	0	0	0	0	0.1565
TTTTTACCACCAAAGTC	5				nt_039353	0	0	0	1.25	0	0	0	0	0	0	0.1561
CACACACATTATGTGCC	5				nt_039492	0	0.94	0	3.74	2.98783	1.99	0	0	0	0	0.156
CACTCCCAGCATTCAAA	5				nt_039606	0	0	0	1.25	0	0	0	0	0	0	0.1552
CTCATACCTCATAGGTG	5				nt_039573	0	0	0	1.25	0	0	0	0	0	0	0.1544
CGAAGATGTTGCATTCC	5				nt_039718	0	0	0.32	1.56	0.331981	0	0	0	0	0	0.1507
GTTTGGTGGGTAGAGTC	5				nt_039649	0	0.31	0	1.87	0.995943	0	0	0	0	0	0.1497
TGTCACTGCCTGCTTTT	5				nt_039353	0.33	0	0	2.18	0.663962	0	0	0	0	0	0.1484
GCCGTACCATCTGGTTC	5	1	NM_028347	"nei endonuclease VIII-like 1 (E. coli) (Neil1), mRNA."	Neil1	0	0.31	0	1.87	0	0.33	0	0	0	0	0.1442
TGAGAATTCTGCAAGTC	5				nt_039240	0.33	0.31	0	2.81	0.331981	0	0	0	0	0	0.1442
GCTTTTTTTATACAGCT	5				nt_039624	0	0	0	1.56	0	0.33	0	0	0	0	0.1435
TTCTGGAACTTAGTAGC	5				nt_039424	0	0.31	0	0.94	1.32792	1.33	0	0	0	0	0.1417
GAAGAACAATAACTGCA	5				nt_078380	0	0.31	0	3.12	0.663962	0	0	0	0	0	0.1386
CCTCTATCCATTGAGCC	5				nt_078575	0.33	0.31	0	1.25	0.331981	0	0	0	0	0	0.1384
AACATTAGAGACTTTTC	5				nt_039240	0.33	0.31	0	1.87	0	0	0	0	0	0	0.1365
CAAATGTGGGACTGGAG	5				nt_039240	0	0	0	1.56	1.32792	0	0	0	0	0	0.1365
TAACTTTAAAACTTTTA	5				nt_039624	0	0	0	0.62	5.97566	5.98	0	0	0	1	0.1364
TCACGAAGGCACAAGGG	5				nt_039433	0	0	0	1.25	0.663962	0	0	0	0	0	0.1303
AAGAAAGCCTGCGGATC	5				nt_039207	0	0	0	1.56	0	0	0	0	0	0	0.1302
CACAAGGCCCCAAGTTC	5				nt_039621	0.33	0.31	0	1.25	0.331981	0	0	0	0	0	0.1294
TGCATCCCCCTAACATA	5				nt_096135	0	0	0	1.87	1.99189	0.33	0	0	0	0	0.1283
GGATTAGAACCTACAGG	5	1	ENSMUSG00000051082			0	0	0	1.56	0	0	0	0	0	0	0.1263
GTAGAAGAGCACTCTCC	5				nt_039606	0	0	0	2.81	0.663962	0.33	0	0	0	0	0.1236
ATGCTGACTATCTTTAC	5				nt_039433	0	0	0	1.25	0	0	0	0	0	0	0.1229
GATGCTCTGGCTGCAGG	5				nt_039169	0	0	0	1.25	0	0	0	0	0	0	0.1228
GTTATGAAACTCTAGCT	5				nt_039353	0.65	0	0	3.12	0.995943	0	0	0	0	0	0.1225
AACAGTGTAATCAGGAA	5				nt_039340	0	0	0	1.25	0.663962	0	0	0	0	0	0.1151
GGCCTTTTTGCTGCCCG	5				nt_039189	0	0	0	1.56	0.331981	0.33	0	0	0	0	0.1151
CAAACTACAAAACTGAA	5				nt_039428	0	0	0	1.25	0.995943	0	0	0	0	0	0.1126
TATTCCCGGTTTGTGTC	5				nt_039636	0	0	0	2.5	0	0	0	0	0	0	0.1117
CTTGTCTACTTTGGGGG	5				nt_039472	0	0	0	1.87	0	0	0	0	0	0	0.1109
CTTTCCCAGAAAGAGCT	5				nt_039264	0	0	0	0	0	1.33	0	0	0	0	0.1104
TTCTCTAAAAGTTCAAG	5				nt_078458	0	0.31	0	1.87	0	0	0	0	0	0	0.1087
AATCCCTCGAAAGACCA	5				nt_039515	0.33	0	0	1.56	0.663962	0	0	0	0	0	0.1079
CTGTGCCTACAGGGTCC	5				nt_039268	0	0	0	1.25	0	0	0	0	0	0	0.1077
TCTGGGGACTTGTGGCC	5				nt_039500	0	0	0	1.56	0	0	0	0	0	0	0.1066
CAAAGGTGAAGCAAACT	5				nt_039606	0	0.31	0	2.18	0.331981	0	0	0	0	0	0.1048
GTCACGCTACAGGGATA	5	3	NM_138606	"proviral integration site 2 (Pim2), mRNA."	Pim2	0	0	0	3.43	0.331981	0	0	0	0	0	0.1047
GGCTTGAACTCTCAGAG	5				nt_109317	0	0	0	1.56	0.331981	0	0	0	0	0	0.1029
GTGCACAGCCATACACA	5				nt_096135	0	0	0	0.62	1.99189	0	0	0	0	0	0.1026
GCAGGGCGAGGAGGAGC	5				nt_039462	0	0	0	1.25	0	0	0	0	0	0	0.1009
GAGTTACACCCCACTAC	5				nt_078575	0.33	0.31	0	1.25	0.331981	0	0	0	0	0	0.1004
AGAGTCACTGACTCTGT	5	1	ENSMUSG00000024990	"retinol binding protein 4, plasma [Source:MarkerSymbol;Acc:MGI:97879]"	Rbp4	11.09	53.82	0	253.38	175.95	171.63	9	3	5.04	6	0.0996
TGTGACGCTGGAGAGCA	5	1	ENSMUSG00000021647	CART prepropeptide [Source:MarkerSymbol;Acc:MGI:1351330]	Cartpt	0.33	1.89	0	85.81	71.0439	10.62	0	0	0	0	0.0982
CTGAGAAGGAAGCAGGG	5				nt_039302	0.33	0	0.32	1.87	0.331981	0	0	0	0	0	0.0981
TATTCCCTTCCCTCAGC	5				nt_039490	0	0	0.32	1.56	0	0	0	0	0	0	0.0977
TACTTTTAAAAAAATCA	5	1	NM_001039084	"mitochondrial ribosomal protein L1 (Mrpl1), transcript variant 2, mRNA."	Mrpl1	0	0	0	1.25	0	0	0	0	0	0	0.0972
CCTGGTGGTGTGGGGCC	5	1	NM_144907	"sestrin 2 (Sesn2), mRNA."	Sesn2	0	0.63	0	7.18	1.32792	1	0	0	0	0	0.0972
TCTTATTTATACCTCAG	5				nt_039462	0.33	0	0	1.87	0	0	0	0	0	0	0.0972
GAAATCCACCCCTGTGC	5	1	ENSMUSG00000046613	cDNA sequence BC052055 [Source:MarkerSymbol;Acc:MGI:2681859]	BC052055	0	0	0	4.06	6.9716	1.33	0	0	0	0	0.097
ACACCGATCTACTGACG	5				nt_039649	0.33	0	0	1.56	0.331981	0	0	0	0	0	0.0963
AATATTTTAATGTCCCT	5	7	NM_026887	"adaptor-related protein complex 1, sigma 2 subunit (Ap1s2), mRNA."	Ap1s2	0	0	0	1.25	0	0	0	0	0	0	0.0958
CCATTCCCTGCCCTTCC	5	6	ENSMUSG00000023387			0	0.31	0	2.5	0.331981	2.99	0	0	0	0	0.0946
TGAGAGGCTGATGGGTG	5				nt_109315	0	0	0	1.25	0	0	0	0	0	0	0.0944
ATTCAAATAAATTCTTC	5				nt_039240	0	0.31	0	0	0.663962	1.33	0	0	0	0	0.0943
GCAGCAGGAGTTTCAGG	5				nt_039472	0	0	0	1.25	0.663962	0	0	0	0	0	0.0926
CCTTTAATCCTGGCATC	5				nt_039621	0.65	0	0	3.74	0	0	0	0	0	0	0.0922
GACAGCCACAAACTGGC	5				nt_039649	0	0	0	1.25	0.331981	0	0	0	0	0	0.0921
GTGTTTCATCCCAGGAT	5				nt_039340	0	0	0	1.25	0.331981	0	0	0	0	0	0.0918
CACCTTAGCTTGTGCAC	5				nt_039551	0	0	0	2.5	0.663962	0	0	0	0	0	0.0912
AGAACTGGTCAGTTGCC	5				nt_039625	0	0	0	1.25	0	0	0	0	0	0	0.0901
GTGTAGACAAGAGTGTC	5				nt_078575	0	0.31	0	0.31	2.32387	1.66	0	0	0	0	0.0899
GCCCAAGAACTAGAACT	5	1	ENSMUSG00000030771	MICAL C-terminal like [Source:MarkerSymbol;Acc:MGI:1918127]	Micalcl	0	0	0	4.06	0.331981	0.33	0	0	0	0	0.0886
CCTGGCTATTTCTATCT	5				nt_039206	0	0	0	1.25	0.663962	0	0	0	0	0	0.0885
GGAAAGTCAACAAAATC	5				nt_039206	0	0	0	1.56	0	0	0	0	0	0	0.0882
TGTGGCATTCTGGTCCA	5				nt_039675	0	0	0	1.25	0	0	0	0	0	0	0.0881
TTTGAAATGTGCGGAGT	5	11	NM_021459	"ISL1 transcription factor, LIM/homeodomain (Isl1), mRNA."	Isl1	0	0	0	1.25	0	1.33	0	0	0	0	0.0879
GGTGCCAGGGATGGAAC	5				nt_039240	0	0	0	1.25	0.331981	0	0	0	0	0	0.0877
CGAGCTTACGCTGGAAC	5				nt_039428	0	0	0	1.25	0	0	0	0	0	0	0.0873
TCCATTTTCACATCCTT	5	1	NM_010776	"mannose binding lectin (C) (Mbl2), mRNA."	Mbl2	0	0	0	3.43	0	0.33	0	0	0	0	0.0872
GAGTCCTAGTGGCTGGC	5				nt_039674	0	0	0	1.25	0.331981	0	0	0	0	0	0.0871
CTGCTGCCTCAGCCCTA	5				nt_039624	0	0.31	0	1.25	0.331981	0.33	0	0	0	0	0.0868
GCTCCATCTATACAGCC	5				nt_166318	0.33	0.31	0	1.25	0	0	0	0	0	0	0.0862
CACCGGTGCTCAGCTAG	5				nt_109315	0	0	0	1.56	0	0	0	0	0	0	0.0858
ATAAATCCTAGGGGGTG	5				nt_039606	0	0	0	1.87	0.331981	0	0	0	0	0	0.0853
AGCTTTTCAACAGCATA	5				nt_039258	0	0	0	1.25	0	0	0	0	0	0	0.0852
CTTCACCAAAGAAAAGT	5				nt_166318	0	0	0	1.25	0	0.33	0	0	0	0	0.085
GAACATCACCACACTCT	5				nt_039353	0	0	0.32	1.56	0	0	0	0	0	0	0.0842
CACCACAGCTGCTCAGT	5				nt_039476	0	0	0	1.56	0	0	0	0	0	0	0.0834
CACACCTGGTTGGGCTG	5				nt_039206	0.33	0	0	1.87	0	0	0	0	0	0	0.0818
GGGGTTTGTAGAGATGG	5				nt_039621	0	0	0	1.25	0	0	0	0	0	0	0.0818
TACACGTTCTGACAACT	5	1	NM_010919	"NK2 transcription factor related, locus 2 (Drosophila) (Nkx2-2), transcript variant 1, mRNA."	Nkx2-2	0.33	1.26	0	3.12	8.96349	8.96	0	1	0.84	2	0.0814
CAGCCGGCTATGCTCCT	5	4	NM_007694	"chromogranin B (Chgb), mRNA."	Chgb	0	0.31	0	6.86	7.63556	25.23	0	0	0	0	0.0811
CTCCTCAGAGCAGGAAG	5				nt_096135	0.33	0	0	1.25	0.995943	0	0	0	0	0	0.0809
CCTTATCGACTATCTCA	5				nt_096135	0	0	0	4.06	1.32792	1.99	0	0	0	0	0.0801
AGCCTTCACTCTCAGCC	5				nt_039624	0	0	0	0.31	0.995943	1.33	0	0	0	0	0.0799
AAGACCAGTCTGCCCTC	5				nt_078297	0	0	0	1.25	0.331981	0	0	0	0	0	0.0796
GGGGCCTTACCCTGGCC	5				nt_039462	0.33	0	0	1.56	0	0	0	0	0	0	0.0784
TTTGGTTGGTATCTTTT	5				nt_039687	0	0	0	2.81	0	0	0	0	0	0	0.0779
CTGTGCTTGTATAATGG	5	1	ENSMUSG00000051111	synaptic vesicle glycoprotein 2c [Source:MarkerSymbol;Acc:MGI:1922459]	Sv2c	0	0	0	1.87	0	0	0	0	0	0	0.0775
AGACTGCAGTGCATATG	5				nt_039474	0	0	0.32	1.87	0.331981	0	0	0	0	0	0.0774
AATGGCAGCAATGTTTG	5				nt_039472	0.33	0	0	3.12	1.32792	0	0	0	0	0	0.0768
GAGGCTGTAAAAGCCAG	5				nt_039674	0	0	0	2.5	0	0.66	0	0	0	0	0.0766
GTGGGCTTTGAACAGGC	5	1	BC016636	"proline-rich polypeptide 3, mRNA (cDNA clone MGC:6855 )"	Prr3	0	0	0	1.87	0	0	0	0	0	0	0.0763
CTTTTTATGCCAGTGGA	5				nt_039353	0	0	0	1.25	0	0	0	0	0	0	0.0743
CTAAGGGAGTCCACTCT	5	5	NM_011109	"phospholipase A2, group IID (Pla2g2d), mRNA."	Pla2g2d	0	0	0	4.99	0.995943	1.99	0	0	0	0	0.0742
GGTTCTGAAAGCTGGAG	5				nt_039492	0.33	0	0	1.25	0.995943	0.33	0	0	0	0	0.074
CATCTCGCTACAGTCTA	5				nt_039340	0	0	0	1.25	0	0	0	0	0	0	0.0738
GCAGTCCATCCTGGGGT	5	1	XM_488798	"PREDICTED: hypothetical LOC433068 (LOC433068), mRNA."	LOC433068	0	0	0	1.25	0.331981	0.33	0	0	0	0	0.0736
CTTATCCTCTGTGTCAC	5	1	NM_146187	"free fatty acid receptor 2 (Ffar2), mRNA."	Ffar2	0	0.31	0	0.31	2.98783	5.31	0	0	0	0	0.0735
CCAATAGAGCACTCATC	5				nt_078458	0	0.31	0	0	0.663962	1.99	0	0	0	0	0.0732
TGTGGATTGTGGTCTTG	5				nt_096135	0	0	0	1.25	0	0.33	0	0	0	0	0.0731
GGCCTTGGCTGTTTGCT	5				nt_039687	0.33	0.31	0	1.87	0.331981	0	0	0	0	0	0.073
ACTACCTGCCTCTGGTA	5	1	NM_198629	"predicted gene, EG328644 (EG328644), mRNA."	EG328644	0	0.31	0	7.8	13.2792	7.3	0	0	0	0	0.0728
TCTCTCCTTCCTTCCCC	5	1	NM_146227	"testes-specific protease 50 (Tsp50), mRNA."	Tsp50	0	0	0	0.31	0.331981	1.99	0	0	0	0	0.0717
GGTTTAGTTACAATATC	5				nt_166318	0	0	0	1.25	0.331981	0	0	0	0	0	0.0709
TATCAAGATCTGTTCCA	5				nt_109317	0	0	0.32	1.25	0.331981	0	0	0	0	0	0.0704
CATCCATATGTCCTTTT	5				nt_039606	0.33	0.31	0	2.5	0.331981	0	0	0	0	0	0.07
TTCAGCCCCCAGTTCTA	5				nt_039413	0.65	0	0.32	3.12	0.995943	0	0	0	0	0	0.0698
CATATATTATATCAGCT	5				nt_039353	0	0	0	1.56	0	0	0	0	0	0	0.0698
TGTGCCTGCTAGGTTCT	5				nt_039621	0	0	0	1.25	0	0	0	0	0	0	0.0698
ACAATCCAGCCATCACC	5				nt_039258	0.33	0	0	1.25	0.995943	0.33	0	0	0	0	0.0691
AATTCGCGGATGTGGTT	5	5	NM_013697	"transthyretin (Ttr), mRNA."	Ttr	7.5	43.75	0.65	648.73	575.323	236.7	34	11	25.21	74	0.0686
ATGGAGAGACTAGGAAC	5	1	NM_011281	"RAR-related orphan receptor gamma (Rorc), mRNA."	Rorc	0	0	0	0	0.331981	1.66	0	0	0	0	0.0683
CATTTTTTTCTTTTAAG	5				nt_039433	0	0	0	1.25	0	0.33	0	0	0	0	0.0675
GGTTTTATGAATGTTGG	5				nt_039428	0	0	0.32	1.87	0	0.66	0	0	0	0	0.0675
CACTCTGACTATTCCCT	5				nt_165773	0	0	0	1.25	0	0.33	0	0	0	0	0.0673
GCAGAGCCCAGTTCTGC	5				nt_039687	0.33	0	0	1.56	0.331981	0	0	0	0	0	0.0661
TTGGGAAGGCGAGAGGG	5				nt_039314	0	0	0	1.87	0	0	0	0	0	0	0.0658
CAATTATAGTTAAATGG	5				nt_039340	0	0	0	1.56	0.663962	0	0	0	0	0	0.0655
TCTTGAGTGCTGGAATT	5				nt_039169	0	0	0	1.25	0	0	0	0	0	0	0.0651
TGCAAGCTGAAACCGCT	5	1	NM_008901	"POU domain, class 3, transcription factor 4 (Pou3f4), mRNA."	Pou3f4	0.65	0.94	0	17.79	2.65585	6.97	0	0	0	0	0.065
CCCCTGTATGAGGGTGA	5	1	NM_025467	"gastrokine 2 (Gkn2), mRNA."	Gkn2	0	0	0	1.56	0	0	0	0	0	0	0.0641
TCTACAGAGCTAGTTCC	5				nt_039207	0	0.31	0	2.18	0	0	0	0	0	0	0.0618
TTGCTAGAATTAAGTAG	5				nt_039624	0	0	0	1.25	0	0.66	0	0	0	0	0.0616
TGGAAGTCATATTTGGG	5				nt_096135	0	0	0.32	1.25	0	0.33	0	0	0	0	0.0609
AGCCAGTGTTTGAGAAT	5				nt_039413	0	0.31	0	0	0.995943	1.66	0	0	0	0	0.0607
AAAGCAACGACTCTGTG	5				nt_039674	0	0	0	1.25	0	0	0	0	0	0	0.0606
TTCTGGGAAAGCAGCAC	5	8	NM_025884	"coiled-coil domain containing 16 (Ccdc16), mRNA."	Ccdc16	0	0	0	1.25	0.331981	0	0	0	0	0	0.0604
GGCTAGAAAGAGGTAGG	5				nt_039202	0	0	0	1.56	0	0	0	0	0	0	0.0595
GCACGCCAGGGGAAGGA	5	1	NM_001033980	"RIKEN cDNA 1700120B06 gene (1700120B06Rik), mRNA."	1700120B06Rik	0	0.31	0	9.99	3.31981	6.31	0	0	0	1	0.0592
GTGGCGCAGAACCACCC	5				nt_039674	0	0.63	0	3.43	2.32387	3.65	0	0	0	1	0.0592
GGTGAGCACCAAGGGGC	5				nt_078575	0	0	0	1.56	0	0.66	0	0	0	0	0.0588
GGGCGGGAAAGCCAGGA	5				nt_039353	0	0	0.32	1.87	0.331981	0	0	0	0	0	0.0586
ACCTCGGCTACTTCTAT	5	1	NM_133995	"ureidopropionase, beta (Upb1), mRNA."	Upb1	0	0	0	2.5	0.331981	0	0	0	0	0	0.0584
GTAGCAGATGATTGGTG	5				nt_039340	0	0	0	1.25	0	0	0	0	0	0	0.0583
AACTTCTCAAGAGGTAT	5				nt_039340	0	0.31	0	3.12	0.331981	0	0	0	0	0	0.0572
GCAATGACTTTAAACCC	5				nt_039413	0.65	0.31	0	5.93	0.331981	0	0	0	0	0	0.0571
TAAAAAACAAAAAAGTT	5				nt_039595	0	0	0	0.31	0.331981	1.33	0	0	0	0	0.0571
TCTGATGGAGGGGGATG	5	2	NM_145594	"fibrinogen-like protein 1 (Fgl1), mRNA."	Fgl1	0	0	0	2.81	0	0	0	0	0	0	0.057
TCATCAGGAACACTTAA	5	1	NM_019775	"carboxypeptidase B2 (plasma) (Cpb2), mRNA."	Cpb2	0	0.31	0	4.37	3.98377	1	0	0	0	0	0.0563
CCAGTTGGTAGCTTTCT	5				nt_078297	0.33	0.31	0	2.81	0.995943	0	0	0	0	0	0.0553
TGGGGGACGGAGAATGT	5				nt_039264	0	0	0	1.56	0.663962	0.33	0	0	0	0	0.0551
GTCACAGAGCTGGAGCC	5	8	NM_010234	"FBJ osteosarcoma oncogene (Fos), mRNA."	Fos	2.61	5.67	0	0.31	9.29547	24.23	0	0	0.84	0	0.055
AGACAACATCACATCGA	5				nt_039624	0.33	0	0	2.81	0.331981	0	0	0	0	0	0.0549
CACAAGATTGTAGCAAG	5				nt_039624	0.33	0.31	0	1.56	0	0	0	0	0	0	0.0548
GGCACGAAGGCAGCATC	5				nt_039606	0.33	0.31	0	2.18	0	0	0	0	0	0	0.054
CAGGAGACTGCTTAGGT	5				nt_039462	0	0	0	1.25	0.331981	0	0	0	0	0	0.0534
TTGCTAAATAAGGGAGA	5				nt_039268	0	0	0.32	1.56	0.331981	0	0	0	0	0	0.0533
GGGCCACCTTAGCCTCC	5				nt_039428	0.33	0	0.32	1.56	0	0	0	0	0	0	0.0531
TGGAACCCGATACCTGG	5				nt_166318	0	0	0	1.25	0.663962	0.33	0	0	0	0	0.0529
CATAACGAAATCTGATG	5				nt_039500	0	0.31	0.32	1.25	0.331981	1	0	0	0	0	0.0528
CATTAATATCCCTTCGG	5				nt_039353	0	0.31	0	1.25	0	0.33	0	0	0	0	0.0521
GAAGGAATCAGGGAGGG	5				nt_039687	0	0	0	1.56	0.663962	0	0	0	0	0	0.0513
GGTCGAGTATATGACCC	5	1	NM_009776	"serine (or cysteine) peptidase inhibitor, clade G, member 1 (Serping1), mRNA."	Serping1	0	0	0.32	0.62	3.31981	5.64	0	0	0	0	0.0508
TTTAGTCCCCGACACCC	5				nt_039687	0.33	0	0	1.87	0.331981	0	0	0	0	0	0.0508
GGGAAGGACTCTGGGAG	5				nt_039606	0	0	0	1.25	0	0	0	0	0	0	0.0507
CTGTCAGCCAATGCGAC	5	2	NM_001045516	"RIKEN cDNA 4933404M19 gene (4933404M19Rik), mRNA."	4933404M19Rik	0	0	0	1.87	0	0	0	0	0	0	0.0505
AAAGGGATTTAGGAAGA	5				nt_039624	0	0	0	1.25	0.331981	0	0	0	0	0	0.05
CCATTCTTGCTATTGGG	5				nt_039353	0.33	0	0	1.56	0	0	0	0	0	0	0.0494
CAGGCCTGTGAGAGTGC	5	9	NM_025864	"RIKEN cDNA 2310028N02 gene (2310028N02Rik), mRNA."	2310028N02Rik	0.33	0.31	0	9.99	0.331981	1	0	0	0	1	0.0485
ACTATGAAGATTCAGTC	5	7	NM_007530	"B-cell receptor-associated protein 29 (Bcap29), mRNA."	Bcap29	0.33	0	0	1.56	0	0	0	0	0	0	0.0483
GTTGGAGGCTGACCTAC	5	1	NM_008878	"serine (or cysteine) peptidase inhibitor, clade F, member 2 (Serpinf2), mRNA."	Serpinf2	1.96	1.57	0	11.23	1.99189	1.33	0	3	0	0	0.0482
TGCCATCACACCTGACC	5	1	ENSMUSG00000061306	RIKEN cDNA 1810073N04 gene [Source:MarkerSymbol;Acc:MGI:1919305]	1810073N04Rik	0	0	0	1.56	0	0	0	0	0	0	0.0481
TTCTTTCATTCACTGCG	5				nt_039606	0	0.31	0	1.56	0	0	0	0	0	0	0.0479
TCCCAGGTCCTCTCGAT	5	1	NM_177567	"cDNA sequence BC049762 (BC049762), mRNA."	BC049762	0	0	0	1.25	0	0	0	0	0	0	0.0478
TCTGCACTTGGAACTCC	5				nt_165773	0	0	0	1.25	0.331981	0	0	0	0	0	0.0478
CCAGCCCCTCAGGACCT	5				nt_039207	0	0	0	0.62	2.98783	0.66	0	0	0	0	0.0474
TGACTAGCGTGACTTGT	5	1	NM_007694	"chromogranin B (Chgb), mRNA."	Chgb	0.65	4.41	0.32	29.02	214.792	119.51	13	6	8.4	14	0.0472
TTCAAAAGCCCTGGGTT	5	1	NM_013697	"transthyretin (Ttr), mRNA."	Ttr	0.33	4.09	0	61.16	52.453	6.64	0	0	0	4	0.0472
GCAATTGAAATAGGACC	5				nt_039606	0.33	0.31	0	1.56	0.331981	0	0	0	0	0	0.0471
CTACCTAAGGCAGGGGC	5				nt_039207	0.33	0	0	1.87	0	0	0	0	0	0	0.0468
TAAAGAGCAGGAAGGGG	5				nt_096135	0.33	0.31	0	2.5	0.663962	0.33	0	0	0.84	0	0.0464
TGCCAAGCCTCCCTCCC	5	2	NM_010312	"guanine nucleotide binding protein, beta 2 (Gnb2), mRNA."	Gnb2	0	0.31	0.97	5.3	9.62745	19.25	1	1	0.84	0	0.0463
GACACTGGCACCGGTCC	5				nt_039706	0	0	0	1.25	0	0	0	0	0	0	0.0456
TGTGTCCTCGGGGTTCC	5				nt_039500	0.33	0.31	0.65	1.25	0.663962	0	0	0	0	0	0.0453
TGGTGAATTCGAGGCCA	5				nt_039313	0	0	0	1.25	1.99189	0	0	0	0	0	0.0451
TCATTGACCACAGTGGC	5	3	NM_025548	"tubulin folding cofactor B (Tbcb), mRNA."	Tbcb	0	0	0	1.56	0	0	0	0	0	0	0.045
GCTCTGGCAGGCCTTCC	5	2	NM_011109	"phospholipase A2, group IID (Pla2g2d), mRNA."	Pla2g2d	0.33	1.57	0	4.37	8.29953	6.64	0	0	0	0	0.0448
GAGATCTAGTTCAAACC	5				nt_039433	0	0	0.32	1.56	0	0	0	0	0	0	0.0441
TCCCTGTGACACGTAAC	5				nt_096135	0	0	0	1.25	2.98783	5.64	0	0	0	0	0.044
AATGCAGAGGAGGACTC	5	16	NM_010894	"neurogenic differentiation 1 (Neurod1), mRNA."	Neurod1	0	0	0	2.18	0.995943	3.65	0	0	0	0	0.0433
AAAACCCTCGGTCCTAG	5				nt_039268	0	0	0	1.25	0	0	0	0	0	0	0.0433
GCGGGCTGTCTCCAGGA	5	2	NM_007669	"cyclin-dependent kinase inhibitor 1A (P21) (Cdkn1a), mRNA."	Cdkn1a	3.26	8.81	0	61.78	39.8377	32.2	1	1	1.68	0	0.0432
AGGCTGGACCTGACAGA	5	1	ENSMUSG00000035277	aristaless related homeobox gene (Drosophila) [Source:MarkerSymbol;Acc:MGI:1097716]	Arx	0.33	0	0	0.31	0.331981	1.99	0	0	0	0	0.0431
GCCTCCCTGCGACCCCT	5	6	NM_012045	"phospholipase A2, group IIF (Pla2g2f), mRNA."	Pla2g2f	0	0	0	0	0	1.33	0	0	0	0	0.0425
GGATGGGAAGGGAGTGC	5				nt_039413	0	1.26	0.32	5.62	1.65991	1.66	0	0	0.84	0	0.0424
TATATGTTGATTGATGC	5	1	NM_016889	"insulinoma-associated 1 (Insm1), mRNA."	Insm1	2.61	0.31	0	2.81	12.2833	43.82	0	0	1.68	4	0.0421
CCCGCATCAAGAGCTCA	5				nt_039433	0	0	0	1.25	0	0	0	0	0	0	0.0421
GCATTGGATACTCTAGA	5				nt_039687	0	0	0	1.25	0	0	0	0	0	0	0.0411
CCGATAAGCAGTCAAGA	5				nt_078458	0	0.63	0	1.87	0.995943	1	0	0	0	1	0.0409
AGTTTAAAAAACCCAAA	5				nt_039207	0	0	0.65	1.25	1.65991	0.33	0	0	0	0	0.0409
GGAGGAGATGCTCTCCA	5	1	NM_207651	"solute carrier family 14 (urea transporter), member 2 (Slc14a2), transcript variant 1, mRNA."	Slc14a2	0	0	0	1.25	0.331981	0	0	0	0	0	0.0407
ACCAGCTGCGGGGGTGG	5				nt_039477	0.33	0.31	0.32	2.5	0	0	0	0	0	0	0.0399
TGAGATACACCTGATTT	5				nt_039551	0	0.31	0	1.56	0.331981	0	0	0	0	0	0.0399
CAGCAGCAGTAGAGAAA	5				nt_039353	0.33	0	0	1.87	0.331981	0.33	0	0	0	0	0.039
GGAAGACTGTGTAGGCA	5				nt_039649	0	0	0	1.25	0.663962	1	0	0	0	0	0.0389
CGCACATTTGTGGAGTC	5				nt_039207	0.33	0	0	3.43	1.65991	1	0	0	0	1	0.0385
GGGCGACCCGCCTCAAC	5	1	NR_003640	RIKEN cDNA 1700045I19 gene (1700045I19Rik) on chromosome X.	1700045I19Rik	0	0	0	1.87	0.995943	3.98	0	0	0	0	0.0383
ACAGCAGTGTCACGGGG	5	1	ENSMUSG00000047507	BAI1-associated protein 3 [Source:MarkerSymbol;Acc:MGI:2685783]	Baiap3	0	0	0	13.42	13.2792	18.26	0	0	0	6	0.0382
CGCGACAGGTCCAGCAG	5	19	NM_172414	"RIKEN cDNA 2810002I04 gene (2810002I04Rik), mRNA."	2810002I04Rik	0	0	0	1.87	0.663962	0	0	0	0	0	0.0382
GCCCTAGAGAAGTGGAG	5				nt_039621	0	0	0	1.25	0	0	0	0	0	0	0.0382
TTTTGACAGTAAGTGGT	5				nt_039687	0	0	0	2.81	1.32792	0.66	0	0	0	0	0.0382
TACTGCCTCGTGATGCT	5				nt_039207	0.33	0	0	3.43	0.331981	0	0	0	0.84	1	0.038
GTGCTCTCTGGGAAGTT	5				nt_039548	0	0	0	1.25	0.331981	0	0	0	0	0	0.0375
GTGGGAGATGGGGACCC	5				nt_039482	0.65	0	0.32	2.5	0.331981	0	0	0	0	0	0.0371
CTCTGAAGTCTGTAGGG	5				nt_039606	0	0	0	1.25	0	0	0	0	0	0	0.037
GAGTCCTGCCAGAGTTT	5				nt_039590	0	0	0	1.56	0	0	0	0	0	0	0.0369
AAAACAAGACCATTTGT	5				nt_166318	0	0	0	1.25	0.663962	0	0	0	0	0	0.0368
GTACACATAAACTCACG	5				nt_165760	0	0	0	1.25	0	0	0	0	0	0	0.0367
AACTCTGGATTGTCTGG	5	1	NM_007473	"aquaporin 7 (Aqp7), mRNA."	Aqp7	0.33	0	0	1.56	0	0.66	0	0	0	0	0.0365
CTTGATGTGCACCATTG	5	2	NM_009244	"serine (or cysteine) preptidase inhibitor, clade A, member 1b (Serpina1b), mRNA."	Serpina1b	0	0	0	1.87	0	0.33	0	0	0	0	0.0363
ACACGAATGACTAACCC	5				nt_039460	0	0	0	1.25	0	0.33	0	0	0	0	0.0358
AAATGTTAAGGGAAGAG	5	18	NM_023662	"pericentriolar material 1 (Pcm1), mRNA."	Pcm1	0	0	0.32	1.25	0	0	0	0	0	0	0.0353
GCTTACAGGTCGGCTGT	5				nt_039589	0	0	0	1.25	0	0	0	0	0	0	0.0353
CGGTGGAGTTTCCTTCC	5				nt_039314	0.65	0	0	3.74	0	0	0	0	0	0	0.0352
TTGGCGGAACTCAAAGG	5	6	NM_011104	"protein kinase C, epsilon (Prkce), mRNA."	Prkce	0	0	0	1.25	0.331981	0	0	0	0	0	0.0348
TTGTTTAAGTGAGAAAA	5	1	NM_013888	"DnaJ (Hsp40) homolog, subfamily C, member 12 (Dnajc12), mRNA."	Dnajc12	0.98	0.94	0.65	23.4	3.31981	1.66	2	0	0	1	0.0346
CTGGTGGCCCATTTGTG	5				nt_039313	0	0	0	1.56	0.663962	0	0	0	0	0	0.0341
GCTGCCTCATAAGGCAC	5				nt_039687	0	0	0.32	1.25	0	0	0	0	0	0	0.034
GCTCTGAAGCTTTGGAC	5	1	NM_028478	"Ras association (RalGDS/AF-6) domain family 6 (Rassf6), mRNA."	Rassf6	0	0	0	5.93	0.663962	0.33	0	0	0	0	0.0337
CTTAGGGCTTAAGGTCT	5				nt_039674	0	0	0	1.87	0	0	0	0	0	0	0.0337
GGTAGGGGATCGAGGAG	5				nt_039472	0	0	0	1.25	0.331981	0	0	0	0	0	0.0335
TAAAGGGAGTTAACTTC	5	1	NM_181748	"G protein-coupled receptor 120 (Gpr120), mRNA."	Gpr120	0.65	3.15	0	4.37	4.97972	8.3	0	0	0	2	0.0332
GGAGCTGCCCTCTCCAA	5	17	ENSMUSG00000024552	"solute carrier family 14 (urea transporter), member 2 [Source:MarkerSymbol;Acc:MGI:1351653]"	Slc14a2	0	0.63	0	3.12	3.65179	0.33	0	0	0	0	0.0324
AAGCAGAAGCTGGCCCA	5	1	NM_011902	"tektin 2 (Tekt2), mRNA."	Tekt2	0	0.31	0	7.8	2.98783	0.66	0	0	0	0	0.0323
TGCAGAGATTCAAAGCC	5				nt_039590	1.3	0.31	0	9.05	2.32387	0.66	0	0	0	0	0.0322
CTCTCTCCTGTCGTCTC	5				nt_165760	0	0	0	1.25	0.663962	0	0	0	0	0	0.031
TGTGTCTTTTTAAGGAC	5				nt_039360	0.33	0.31	0.32	1.25	0.331981	0	0	0	0	0	0.0308
GACCACTCCATTCCAGA	5	1	NM_145535	"syndecan binding protein (syntenin) 2 (Sdcbp2), mRNA."	Sdcbp2	0	0.31	0	4.37	0.331981	0.33	0	0	0.84	0	0.0303
GGTATTTTCCAAAACAC	5	1	XM_358420	"PREDICTED: RIKEN cDNA 1700086L19 gene (1700086L19Rik), mRNA."	1700086L19Rik	0	0.63	0	8.43	4.31575	10.62	0	0	0	1	0.0302
TCCTCAGCGTCTCCTTC	5				nt_039170	0	0	0	1.25	0.995943	0.33	0	0	0	0	0.0302
GCTGGGACTGCTGCTCC	5	5	NM_197996	"tetraspanin 15 (Tspan15), mRNA."	Tspan15	0	0	0	1.87	1.32792	0.33	0	0	0	0	0.0299
CAGGGTCAGGAAGATGG	5	1	NM_213729	"expressed sequence AI842396 (AI842396), mRNA."	AI842396	0	0	0	2.18	0	0	0	0	0	0	0.0299
CACCCTCCTTTTCCTTA	5	1	NM_013628	"proprotein convertase subtilisin/kexin type 1 (Pcsk1), mRNA."	Pcsk1	0	0.63	0	2.5	3.98377	2.99	0	0	0.84	0	0.0298
GCGGTAACCCCAGCACA	5	1	ENSMUSG00000036391	"SEC24 related gene family, member A (S. cerevisiae) [Source:MarkerSymbol;Acc:MGI:1924621]"	Sec24a	0	0	0	2.18	0	0	0	0	0	0	0.0296
CAGCTTCATCAATTTTT	5	7	NM_010894	"neurogenic differentiation 1 (Neurod1), mRNA."	Neurod1	1.63	0	0	23.71	14.9391	3.65	0	0	0.84	0	0.0296
GGCCGGACCCGGAAGGC	5	8	NM_198005	"RIKEN cDNA 4833418A01 gene (4833418A01Rik), mRNA."	4833418A01Rik	1.96	0	0.65	11.23	0	1	0	0	0	0	0.0296
CACATTTCAAGCTCAGA	5				nt_078297	0.33	0	0	1.25	0.663962	0	0	0	0	0	0.0296
CAGGCAGGATACCTTGG	5				nt_078297	0	0	0	1.25	0	0	0	0	0	0	0.0294
GCTTACAGCTTTGTAGC	5				nt_039625	0.33	0	0	2.18	0	0.66	0	0	0	0	0.0293
AAAGGGCACCCTCCCCC	5	2	ENSMUSG00000068617	EF hand calcium binding domain 1 [Source:MarkerSymbol;Acc:MGI:1914043]	Efcab1	0.33	0	0.32	5.93	1.99189	1.33	0	0	0	1	0.0289
AGTTGGAAACAGGGAAG	5				nt_082868	26.09	32.73	8.1	194.09	60.0886	26.89	0	0	3.36	0	0.0289
GTCACAACCCAAGGTCA	5				nt_165773	0.65	0.63	0	2.18	0.995943	0.33	0	0	0	0	0.0287
GCAAGTAGCAGGAAACT	5				nt_096135	0	0	0	0	0	1.99	0	0	0	0	0.0287
TCGGGAGTCACCTTTGA	5				nt_039472	0.33	0	0	1.25	0.331981	0.33	0	0	0	0	0.0283
AATTCTTCTACAGAAGA	5				nt_039472	0	0	0.32	2.18	0.331981	0	0	0	0	0	0.0283
GAATAATGTGGCTTTTA	5	6	NM_138587	"DNA segment, Chr 6, Wayne State University 176, expressed (D6Wsu176e), mRNA."	D6Wsu176e	0	0	0	1.25	0	0	0	0	0	0	0.0282
CAGCTGAGGACATTGCA	5				nt_165773	0	0	0	1.25	0.331981	0	0	0	0	0	0.0282
CCCTGGGAGCACTTAGA	5				nt_039477	0.33	0.31	0	2.18	0.331981	0	0	0	0	0	0.0281
GCTCAACTGTATTTGTC	5				nt_039551	0	0	0.32	1.56	0	0	0	0	0	0	0.0281
TGCCTCAGCATCCTGGA	5				nt_039472	0	0	0	1.25	0.331981	0	0	0	0	0	0.028
CTTTAGACCTAATTGGG	5				nt_078575	0.33	0	0.32	1.25	0.331981	0	0	0	0	0	0.0276
TGCCACCCCTGAAGCAG	5				nt_039207	0.33	0	0	1.56	0.331981	0	0	0	0	0	0.0275
CAGAATCAGCCAGGAAA	5				nt_039207	0	0	0	1.25	0.331981	0.33	0	0	0	0	0.0271
AGGCTAGACTGGTGGTG	5				nt_096135	0	0	0	1.87	0	0	0	0	0	0	0.027
TGGCCCTTGACAGGGGC	5				nt_039206	0	0	0	1.25	1.99189	1.99	0	0	0	0	0.027
TGATTATAGTGTTTTAG	5				nt_039606	0.33	0	0	2.81	0.995943	0	0	0	0	0	0.0265
GCCAAGGCAGTGACGGG	5	7	NM_019786	"TANK-binding kinase 1 (Tbk1), mRNA."	Tbk1	0	0	0	1.87	0	0.33	0	0	0	0	0.0263
TTTTCGTTCAATGGAAT	5	1	NM_172053	"a disintegrin-like and metallopeptidase (reprolysin type) with thrombospondin type 1 motif, 16 (Adamts16), mRNA."	Adamts16	0	0	0	1.56	0.663962	0	0	0	0	0	0.0262
GTCAAAGGCAGCAAGCC	5				nt_039260	0	0	0	0	1.65991	1.33	0	0	0	0	0.026
GAGGGCGGGGAGGCGGC	5				nt_039190	0	0	0	1.87	0	0	0	0	0	0	0.0258
CAGGCAGGTAGACAAGA	5				nt_039433	0.33	0.31	0.32	1.87	0.995943	0	0	0	0	0	0.0253
GCTTCCAAGTCCAGCTG	5	1	NM_008191	"guanylate cyclase activator 2b (retina) (Guca2b), mRNA."	Guca2b	0	0	0	2.5	0.663962	0	0	0	0	0	0.0252
GGGTGGTCTCCTAATTC	5				nt_039551	0.33	0.63	0	4.68	3.65179	0.66	0	1	0	0	0.0252
TGACTTCAGAAAAGTAG	5				nt_039185	0	0	0	1.25	0.663962	0.33	0	0	0	0	0.0251
TTCCAAGGGCACCACGT	5	3	NM_007903	"endothelin 3 (Edn3), mRNA."	Edn3	0	0.31	0	2.18	0.331981	0.66	0	0	0	0	0.0249
GAAGGGTATCTGTTCAA	5	17	NM_030138	"centaurin, beta 2 (Centb2), mRNA."	Centb2	0	0	0	1.87	0	0	0	0	0	0	0.0247
GATGAGACAGGAACAGA	5	1	ENSMUSG00000066366	"serine (or cysteine) peptidase inhibitor, clade A, member 1a [Source:MarkerSymbol;Acc:MGI:891971]"	Serpina1a	0.33	2.83	0.32	23.71	30.5423	14.94	2	0	0	0	0.0246
CTTGTAGTATCATCTCT	5				nt_039455	0.33	0	0	1.87	0	0	0	0	0	0	0.0244
TTAGGCAGCTCCTGGTA	5	1	BC096054	"RIKEN cDNA 4930488E11 gene, mRNA (cDNA clone MGC:106799 )"	4930488E11Rik	1.96	7.87	1.3	34.01	35.854	145.74	18	1	5.04	12	0.0241
ACAAGAATAAATGGCAT	5				nt_039305	0	0.63	0	3.74	0.995943	0.33	0	1	0	0	0.024
ACACCAGGAGGTATGCT	5				nt_039185	0	0	0	1.87	0.331981	0	0	0	0	0	0.0238
TAGAAGCATATGTGGGG	5				nt_039551	0.33	0.31	0	1.56	0.663962	0	0	0	0	0	0.0234
GACAACTTCTATATAGT	5	1	NM_176835	"RIKEN cDNA 2810451A06 gene (2810451A06Rik), mRNA."	2810451A06Rik	0.33	0	0	1.56	0.331981	0	0	0	0	0	0.023
TGGTGAGATGCAGTTCA	5	1	NM_025769	"EF hand calcium binding domain 1 (Efcab1), mRNA."	Efcab1	0	0	0	2.5	1.99189	0	0	0	0	0	0.0229
GCTTCTACAGGTTTTGC	5				nt_039314	0	0	0	1.56	0	0.66	0	0	0	0	0.0229
CAAAAGAAAGGCCCTGG	5				nt_039580	0.33	0.31	0	2.18	0	0	0	0	0	0	0.0226
GGGATTCATCAGCGCAG	5				nt_039207	0	0.31	0	1.56	1.32792	0.33	0	0	0	0	0.0226
CTCCAGATACCAGAGGG	5				nt_039624	0.33	0	0	1.56	0	0	0	0	0	0	0.0224
CTGGAAGGCAAAAAAAA	5				nt_166318	0.33	0	0	1.56	0.663962	0	0	0	0	0	0.0222
GGCAGCACCATCTCATC	5				nt_078575	0	0.31	0.32	3.43	4.97972	1.99	0	0	0	1	0.0221
CCAACGCGCCCAGTCCA	5	2	NM_028024	"NFKB inhibitor interacting Ras-like protein 2 (Nkiras2), mRNA."	Nkiras2	0.98	0.94	0.65	10.92	2.65585	1	3	0	0	0	0.0219
ACCTGCACTTCTTTTCC	5	1	NM_029023	"serine carboxypeptidase 1 (Scpep1), mRNA."	Scpep1	0.98	0.94	0	9.05	9.62745	6.97	2	0	0	0	0.0215
GGGTGCACTAGCCCCTA	5				nt_109315	0.33	0	0	0.62	0.663962	1.33	0	0	0	0	0.0215
CTTACCTGCTAACTTCT	5				nt_039313	0.33	0.31	0	3.12	0.663962	0	0	0	0	0	0.0215
CTATTTAAAATCCCAGC	5				nt_039170	0.33	0	0.32	1.56	0.663962	0	0	0	0	0	0.0215
CTAAATTACAGGCCAGC	5				nt_078575	0	0	0	3.74	0	0	0	0	0	0	0.0215
GATTGAGATCTTGGGCC	5				nt_039314	0.33	0	0	1.56	0.331981	0	0	0	0	0	0.0213
CCCACATCTGCCTGGGG	5				nt_039413	0.33	0	0	1.56	0.331981	0.33	0	0	0	0	0.0212
TTACTGGAGAATATTGC	5				nt_039474	0	0	0	1.25	0.331981	0	0	0	0	0	0.021
CCGTTGGGGTGTGTTTG	5	1	NM_001082412	"mitochondrial carrier triple repeat 6 (Mcart6), mRNA."	Mcart6	0	0	0	0	1.99189	2.99	0	0	0	0	0.0209
CAGGGAGGTGGAGACAG	5				nt_039229	0	0	0.32	1.56	0	0.33	0	0	0	0	0.0208
TGTATGAGTGTTCCTTC	5	5	NM_145713	"histone cluster 1, H1d (Hist1h1d), mRNA."	Hist1h1d	0	0	0	0.62	0.331981	1.99	0	0	0	0	0.0207
CGAACTCTTGCCTTTTT	5				nt_039433	1.3	0.63	0	4.99	0	0.33	0	0	0	0	0.0205
GCATTAGCCGTATCCTT	5				nt_039589	0.33	0.31	0	2.81	0.331981	0	0	0	0	0	0.0204
AAGCCCTAGGTTCCGCC	5				nt_039170	0	0	0.32	1.25	0.331981	0.33	0	0	0	0	0.0204
TAAAAGCCACGCCTGTC	5				nt_039207	0	0	0	1.56	0.331981	0.33	0	0	0	0	0.0196
TGACCAGGAGTCGACGT	5	1	NM_011712	"WW domain binding protein 5 (Wbp5), mRNA."	Wbp5	4.57	2.83	1.94	24.65	2.65585	1.66	0	0	0	0	0.0192
CCCAAGGAAGGTCGTGC	5				nt_078575	0.33	0	0	2.81	2.32387	1.99	0	0	0	0	0.0189
TCCACTGTGCACGTGTG	5	1	NM_010253	"galanin (Gal), mRNA."	Gal	0	0.31	0	12.79	6.30764	0	0	3	0.84	0	0.0186
AACCAGAGACACCTTCG	5	6	NM_177716	"expressed sequence AI836003 (AI836003), mRNA."	AI836003	0	0	0	4.99	0.331981	1.33	0	0	0	0	0.0186
GAGGCAGGAGAGGAAGG	5	1	NM_008868	"phospholipase A2, group IIC (Pla2g2c), mRNA."	Pla2g2c	0	0.31	0	1.56	0	0.33	0	0	0	0	0.0185
AGTGAAGAAGCAGGTGA	5	1	NM_001034878	"dynein, axonemal, intermediate chain 2 (Dnaic2), mRNA."	Dnaic2	0	0	0	1.25	0	0	0	0	0	0	0.0183
TGAGATGATACTGGGGC	5	14	NM_019747	"zinc finger protein 113 (Zfp113), mRNA."	Zfp113	0	0.31	0	1.25	0	0.33	0	0	0	0	0.0182
TATGTTAAATGTCTAAA	5	1	ENSMUSG00000031303		A2AQW0_MOUSE	0	0.31	0	1.25	6.63962	3.65	0	1	0	1	0.0181
TTAGAGAAGTCGGACAG	5	1	NM_152804	"polo-like kinase 2 (Drosophila) (Plk2), mRNA."	Plk2	2.61	0	0.32	24.34	2.98783	0.66	3	0	0.84	0	0.0181
GCGCTGTCCTCGCGACT	5	5	NM_025476	"RIKEN cDNA 2410005O16 gene (2410005O16Rik), mRNA."	2410005O16Rik	0	0.31	0.32	1.25	0	0.33	0	0	0	0	0.0178
AAGCCAGCACCCAGGAC	5	1	NM_030703	"carboxypeptidase N, polypeptide 1 (Cpn1), mRNA."	Cpn1	2.94	4.09	0.32	12.17	9.62745	8.3	2	1	0	1	0.0176
CTTTCCTGTCCCTGGAG	5	5	XM_001473507	"PREDICTED: hypothetical protein LOC100039788 (LOC100039788), mRNA."	LOC100039788	0	0.63	0	1.25	0.663962	3.65	0	0	0	0	0.0175
CACCAGGCCGAAGAGTG	5	7	NM_008691	"neurofilament, medium polypeptide (Nefm), mRNA."	Nefm	5.87	0.31	1.94	35.26	3.65179	7.64	0	0	0	0	0.0174
CTCTGCGTCACGTCACA	5	1	NM_026068	"mediator of RNA polymerase II transcription, subunit 31 homolog (yeast) (Med31), mRNA."	Med31	0	0	0	1.56	0.331981	0	0	0	0	0	0.0174
TAGTTCCTCTCTGGTTG	5	1	NM_007587	"calcitonin/calcitonin-related polypeptide, alpha (Calca), transcript variant 1, mRNA."	Calca	0.33	0	0	2.81	0.663962	0	0	0	0	0	0.0173
CCCAGCTTCCCATCATC	5	2	NM_027152	"CD164 sialomucin-like 2 (Cd164l2), mRNA."	Cd164l2	0	0	0	5.93	2.98783	2.99	0	1	0	0	0.0171
TCAGCTTCTCCTGCCAC	5	1	NM_016745	"ATPase, Ca++ transporting, ubiquitous (Atp2a3), mRNA."	Atp2a3	0	0	0.32	2.81	10.2914	11.29	0	1	3.36	4	0.0169
ATAGGAATGTCTGTATA	5				nt_039457	0	0.31	0.32	1.25	0.331981	0.33	0	0	0	0	0.0163
ACCGCCCACCCGAAGGG	5				nt_078575	0	0	0	2.5	0.331981	0	0	0	0	0	0.0162
GACGCTTACACACACAC	5				nt_039687	0.33	0	0.65	1.56	0	0	0	0	0	0	0.016
TTTCACAAATGTTCGAA	5				nt_039706	1.3	0	0	7.18	2.98783	3.32	0	0	0	0	0.0159
GGGAGTAGAGTGAACGG	5				nt_039207	0.33	0.31	0	1.25	1.32792	0	0	0	0	0	0.0157
TACTACCACCAGCCAGC	5				nt_078575	0.33	0	0.32	1.56	0.663962	0	0	0	0	0	0.0157
CCCATAAGCCCGGTACT	5				nt_039606	0.33	0.31	0.32	1.25	0	0	0	0	0	0	0.0156
ATCACGTCACTGGCCAC	5	1	NM_027998	"claudin 23 (Cldn23), mRNA."	Cldn23	0	0.63	0	0.94	2.32387	1.66	0	0	0	0	0.0155
CTGAAAGAGACGGGCCA	5	2	NM_018816	"apolipoprotein M (Apom), mRNA."	Apom	6.85	6.92	0	36.51	7.30358	1.33	0	0	0	0	0.0154
GACTGAGCCAGGAGAGC	5	1	NM_026814	"dysferlin interacting protein 1 (Dysfip1), mRNA."	Dysfip1	0	0	0	1.87	0	0.66	0	0	0	0	0.0153
CTGATTGCCTTGCCTGC	5	1	NM_026961	"RIKEN cDNA 2200002J24 gene (2200002J24Rik), mRNA."	2200002J24Rik	0	0	0	0.62	0.995943	1.99	0	0	0	0	0.0153
GCGAGGATTGGGTTGGG	5				nt_078458	0	0	0.32	1.56	0.331981	0	0	0	0	0	0.0152
CTCCTACCTGGCCTGAC	5	1	NM_010024	"dopachrome tautomerase (Dct), mRNA."	Dct	0	0	0.32	1.87	2.65585	2.99	0	0	0	0	0.0148
GAAATAGAAGTGAGTGA	5	22	NM_011958	"origin recognition complex, subunit 4-like (S. cerevisiae) (Orc4l), mRNA."	Orc4l	0.33	0.31	0	1.25	0	0	0	0	0	0	0.0147
TTATTTTGGGGTTGGGC	5				nt_039267	0	0	0	1.25	0.331981	0	0	0	0	0	0.0146
GTCTATCTCTGTGTGAG	5				nt_039621	0.98	0	0.32	3.74	0.331981	0.33	0	0	0	1	0.0143
AAGAGAGTTGAACGGCT	5	9	NM_009879	"intraflagellar transport 81 homolog (Chlamydomonas) (Ift81), mRNA."	Ift81	0	0	0	1.25	0	0	0	0	0	0	0.0142
TCACAGACACGGGTGTA	5	10	NM_011631	"heat shock protein 90kDa beta (Grp94), member 1 (Hsp90b1), mRNA."	Hsp90b1	23.81	11.33	9.72	81.44	15.6031	10.29	0	1	0	0	0.0141
GCTGTTCATTATCTGGG	5	1	BC052773	"kin of IRRE like 2 (Drosophila), mRNA (cDNA clone MGC:56936 )"	Kirrel2	1.3	1.57	0	1.87	3.65179	3.32	0	0	0	0	0.014
AAATAAAAGATGCAGCC	5	1	NM_011463	"serine peptidase inhibitor, Kazal type 4 (Spink4), mRNA."	Spink4	0	0	0	2.81	3.65179	9.63	3	0	1.68	1	0.014
GCTTCCACGGGGGCGAG	5	15	NM_010072	"dolichol-phosphate (beta-D) mannosyltransferase 1 (Dpm1), mRNA."	Dpm1	0	0	0	1.87	0	1	0	0	0	0	0.0139
GAAAACTCTTTGACTTT	5				nt_039324	0	0	0	1.56	1.32792	0.33	0	0	0	0	0.0139
AGGTTCCTGAGGTAGCT	5				nt_039353	0	0	0	1.25	0.331981	0	0	0	0	0	0.0138
TCCAAGCACGGCACAGA	5	1	NM_181849	"fibrinogen, B beta polypeptide (Fgb), mRNA."	Fgb	1.96	2.2	0	14.04	4.64773	0	0	0	0	0	0.0137
ACATCAGCCCACCCGTG	5				nt_039649	0	0.31	0	1.56	0	0	0	0	0	0	0.0137
CGGGCTAGTGGTGGTGA	5	4	NM_009357	"testis expressed gene 261 (Tex261), mRNA."	Tex261	0	0	0	1.25	0	0	0	0	0	0	0.0134
GACAGAAGAGACAGGTG	5	1	NM_144914	"transmembrane protein 184a (Tmem184a), mRNA."	Tmem184a	0.33	0.94	0	2.18	3.65179	9.96	2	0	4.2	0	0.0134
GTGCTGATGATAGTGGG	5				nt_039340	0.65	0	0.32	3.74	1.65991	0	0	0	0	0	0.0129
AATCAAGAGGTTGGTTG	5				nt_039500	0	0	0	1.25	0	0	0	0	0	0	0.0129
CCAGAGCTACAGAGGGC	5				nt_039621	0	0	0	1.25	0.663962	0	0	0	0	0	0.0129
GCCATCAATGGCAAGAT	5	1	BC010819	"Usher syndrome 1C homolog (human), mRNA (cDNA clone MGC:19139 )"	Ush1c	0	0.31	0	3.43	4.31575	1.33	0	0	0	0	0.0128
GTTCTGATCCTCCTCCT	5	1	ENSMUSG00000074227	"serine protease inhibitor, Kunitz type 2 [Source:MarkerSymbol;Acc:MGI:1338031]"	Spint2	3.91	7.87	0.65	87.68	40.5017	29.55	2	6	15.12	5	0.0128
TTGCCGCAGTGAGGATG	5	1	NM_054095	"EF hand calcium binding protein 2 (Efcbp2), mRNA."	Efcbp2	0.33	0.31	0	16.85	1.99189	4.32	0	2	0	1	0.0127
TCTCTGACTTGATTAGC	5				nt_039573	0	0.31	0	1.56	0.331981	1.99	0	0	0	0	0.0127
CGTCTACAGCTTGGCAC	5	1	BC024402	"membrane-spanning 4-domains, subfamily A, member 7, mRNA (cDNA clone MGC:36243 )"	Ms4a7	0	0	0.32	4.99	0.331981	0	0	0	0	0	0.0126
GGCCTTCTCTTCCCACC	5				nt_039353	0.33	0	0	1.25	0.995943	0.33	0	0	0	0	0.0126
GTGAGGGGAATTTGCCC	5				nt_039624	0	0	0	0.62	0	1.66	0	0	0	0	0.0126
CATCTATTTCGGAGGGG	5				nt_039500	0.33	0	0	1.56	0.331981	0	0	0	0	0	0.0124
GACAGTGTGGAAGCAGG	5	14	NM_175306	"phosphatase and actin regulator 4 (Phactr4), mRNA."	Phactr4	0.33	0	0	0.62	0.663962	1.33	0	0	0	0	0.0121
TTTATGTTTTTTGCCTT	5				nt_039240	0	0	0	1.56	0	0	0	0	0	0	0.0121
AAGCTCAAAGCCCGAGC	5	11	ENSMUSG00000027523	"GNAS (guanine nucleotide binding protein, alpha stimulating) complex locus [Source:MarkerSymbol;Acc:MGI:95777]"	Gnas	0	0.31	0	0	0	1.66	0	0	0	0	0.012
TCATTTGACTTTTTTTT	5	1	NM_021459	"ISL1 transcription factor, LIM/homeodomain (Isl1), mRNA."	Isl1	0.98	0.31	0.97	15.6	13.2792	12.62	0	2	0.84	3	0.012
GCTGTCTCCTGTTCTCT	5	9	NM_023483	"RIKEN cDNA 1110032A03 gene (1110032A03Rik), mRNA."	1110032A03Rik	0.33	0.31	0	1.25	0.663962	0	0	0	0	0	0.012
TGAACTTCACTCGAGAA	5	1	ENSMUSG00000074888	"predicted gene, EG245305 [Source:MarkerSymbol;Acc:MGI:3643396]"		0.65	0.63	0.32	3.12	0.331981	0.33	0	0	0	0	0.0119
GGATTTTACTAGAATAA	5	3	NM_021459	"ISL1 transcription factor, LIM/homeodomain (Isl1), mRNA."	Isl1	0.65	1.89	2.27	9.99	10.2914	5.98	0	0	0	1	0.0119
GTGTTTCATCCTGAGCG	5	8	NM_008817	"paternally expressed 3 (Peg3), mRNA."	Peg3	0	0	0.32	0	1.32792	0	0	0	0	0	0.0118
CCGGGCACGCAGGCGCT	5				nt_039207	0.33	0.31	0	1.87	0	0	0	0	0	0	0.0118
CAAATGCCTCCTTTGCA	5	6	NM_001081678	"zinc finger protein 800 (Zfp800), mRNA."	Zfp800	0	0	0	1.87	0.331981	0	0	0	0	0	0.0117
TCCAAGCAAACTGCACT	5	1	NM_148933	"solute carrier organic anion transporter family, member 4a1 (Slco4a1), mRNA."	Slco4a1	0	0.31	0	0.31	1.32792	3.98	0	0	0	0	0.0117
GTCAGTTCTAGGCAATG	5	1	NM_008665	"myelin transcription factor 1 (Myt1), mRNA."	Myt1	1.63	0.31	0	5.62	8.29953	10.62	0	0	0	1	0.0116
CCAAAGCCTTTGTATTT	5	1	BC036957	"paired box gene 6, mRNA (cDNA clone MGC:46875 )"	Pax6	0	0	0	0.94	1.65991	4.65	0	0	0	0	0.0115
TGCACATACAAAAAAGG	5				nt_039207	0.65	0.63	0.32	2.18	0	0.33	0	0	0	0	0.0115
GAGGGATTCCTGGGGTG	5				nt_039674	0	0	0.32	2.5	0	0	0	0	0	0	0.0115
GCCCATTCACAATTCCC	5				nt_039268	0.65	0.31	0	0.62	0	1.99	0	0	0	0	0.0114
CTTGGTATCTGTGGAGG	5				nt_039240	0.33	0.31	0	1.56	0.663962	1	0	0	0	0	0.0113
GAGATGTGTTGCTAGTT	5	1	NM_001039532	"zinc finger protein 784 (Zfp784), mRNA."	Zfp784	0	0	0	0	0.663962	1.66	0	0	0	0	0.0112
GTGAAGAAACCGAGGAA	5	2	NM_007694	"chromogranin B (Chgb), mRNA."	Chgb	0	0	0	1.87	3.65179	3.65	0	0	0	1	0.0112
TCACTCAATATGCTGAA	5	1	NM_146182	"kinesin light chain 3 (Klc3), mRNA."	Klc3	0	0.63	0.32	0.31	4.31575	4.98	0	0	0.84	0	0.0112
AGGGTGTATATTGACTT	5				nt_039170	0	0	0	1.56	0.331981	0	0	0	0	0	0.0112
CAACTACTTACCTCAGG	5				nt_039433	0	0	0	1.56	0	0	0	0	0	0	0.0112
CAGAAGCTTTTCTGTGC	5	5	NM_008817	"paternally expressed 3 (Peg3), mRNA."	Peg3	6.52	16.37	10.36	39.94	45.8134	7.97	1	1	0	2	0.0111
GCCAGCTTATGACCTTA	5	1	NM_010350	"glutamate receptor, ionotropic, NMDA2C (epsilon 3) (Grin2c), mRNA."	Grin2c	0	0	0	2.18	1.99189	4.98	0	0	0	0	0.0111
GATCTAATGGTGGAAGC	5	13	NM_028032	"protein phosphatase 2 (formerly 2A), regulatory subunit B (PR 52), alpha isoform (Ppp2r2a), mRNA."	Ppp2r2a	0.33	0	0	1.56	0	0	0	0	0	0	0.011
GTGGCTTTTAACCACCC	5				nt_039267	0.33	0	0.32	1.56	0	0.33	0	0	0	0	0.011
CAGTCACGTGACTCCAA	5	1	NM_029341	"calcyphosine-like (Capsl), mRNA."	Capsl	0.33	0.94	0	4.99	3.31981	3.65	0	0	0	0	0.0109
CCAAAACCTTAGCTTTT	5				nt_039185	0	0	0	1.25	0.663962	0	0	0	0	0	0.0109
GCTTGTGAACTGTTAAC	5	4	ENSMUSG00000024150	multiple coagulation factor deficiency 2 [Source:MarkerSymbol;Acc:MGI:2183439]	Mcfd2	0.33	0	0	3.43	0	0	1	0	0.84	0	0.0108
TGTCACTTCTGCTCAGT	5	1	NM_001013785	"aldo-keto reductase family 1, member C19 (Akr1c19), mRNA."	Akr1c19	0	3.78	0	5.3	8.96349	10.29	4	1	0	1	0.0108
CCCTGTAGCTGGTTTCT	5	2	NM_021459	"ISL1 transcription factor, LIM/homeodomain (Isl1), mRNA."	Isl1	0.98	0.31	0.65	7.49	4.31575	4.65	3	0	0.84	4	0.0108
CAGTACTTCTTTGGAGA	5	1	NM_025660	"RIB43A domain with coiled-coils 1 (Ribc1), mRNA."	Ribc1	0.33	0.31	0	5.3	0	0	0	0	0	0	0.0107
TCCCTGTCCCGAGCCTG	5	1	NM_033073	"keratin 7 (Krt7), mRNA."	Krt7	0.65	7.55	0	32.76	43.1575	66.06	7	6	13.44	17	0.0106
AGTACATTCAAGACACG	5				nt_039706	0	0.31	0	2.18	0	0.33	0	0	0	0	0.0105
CAAACGACTATGCAGAA	5	1	NM_026211	"transmembrane emp24 protein transport domain containing 9 (Tmed9), mRNA."	Tmed9	17.61	7.55	3.89	71.46	6.63962	3.32	0	3	3.36	1	0.0104
AACTTCTCTGGATGTCT	5				nt_039185	0.65	0.31	0	2.5	0	0.33	0	0	0	0	0.0104
ACCGATCCCAAGCTCAT	5	1	NM_030677	"glutathione peroxidase 2 (Gpx2), mRNA."	Gpx2	0	0	0	0.62	6.30764	2.99	0	0	0.84	0	0.0103
GCCCCGGCCTTGACCTG	5	7	NM_010658	"v-maf musculoaponeurotic fibrosarcoma oncogene family, protein B (avian) (Mafb), mRNA."	Mafb	0	0.31	0	0.94	2.32387	1.99	0	0	0	0	0.0099
CGAAAACTTCGGGAAAA	5	2	NM_177638	"crumbs homolog 3 (Drosophila) (Crb3), mRNA."	Crb3	0	2.52	0	2.18	4.31575	5.64	0	1	2.52	0	0.0099
CTGGATAAGGCTTTGCT	5				nt_078575	0	0	0.65	1.87	0.331981	0	0	0	0	0	0.0098
TGGGAGGAGAGAAGCCT	5	1	NM_001013776	"predicted gene, EG382106 (EG382106), mRNA."	EG382106	0	0	0	1.25	0.663962	0	0	0	0	0	0.0097
GAGCTGGAGGAGAAGAC	5	3	NM_007694	"chromogranin B (Chgb), mRNA."	Chgb	0	0	0	0.31	0.663962	1.66	0	0	0	0	0.0097
TGCTGGGATGGAGTTTG	5	1	BC012679	"mitochondrial ribosomal protein S12, mRNA (cDNA clone MGC:13892 )"	Mrps12	0	0	0.32	0.31	0.663962	1.66	0	0	0	0	0.0095
GGCAATGTGGTGGAGGC	5	1	NM_026318	"RIKEN cDNA 2310003F16 gene (2310003F16Rik), mRNA."	2310003F16Rik	82.85	31.16	29.8	229.97	36.5179	51.13	70	6	12.6	27	0.0095
GGTGCTCAGTGGCCACC	5	4	NM_001033393	"transmembrane protein 104 (Tmem104), mRNA."	Tmem104	0.65	0	0	2.81	0.663962	1.99	0	0	0	0	0.0094
ACAACCAAGAAGATCCC	5	7	NM_178357	"Kruppel-like factor 11 (Klf11), mRNA."	Klf11	0.33	0.31	0	0	0.663962	1.66	0	0	0	0	0.0094
GTTTCTGTTTTACCTCA	5	15	NM_029022	"secernin 3 (Scrn3), mRNA."	Scrn3	0	0	0	1.56	0	1.33	0	0	0	0	0.0093
AGCCTTGGCAGATTTGG	5	1	NM_201366	"gene model 1631, (NCBI) (Gm1631), mRNA."	Gm1631	0	0.31	0	2.18	0.331981	0	0	0	0	0	0.0093
TCTGTAACCTTTATCCC	5				nt_039500	0	0	0	1.25	0.331981	0	0	0	0	0	0.0093
GACTGCAAATGAGACCC	5	1	NM_007921	"E74-like factor 3 (Elf3), mRNA."	Elf3	0.33	2.2	0	12.79	1.32792	4.65	2	0	2.52	0	0.0092
TTCCCGGTGTGGCTTCC	5	1	NM_029285	"RIKEN cDNA 1700001C02 gene (1700001C02Rik), mRNA."	1700001C02Rik	0	0	0	3.43	0.995943	0.33	0	0	0	0	0.0091
ATCACCACGGAGCGAGC	5	2	NM_009822	"runt-related transcription factor 1; translocated to, 1 (cyclin D-related) (Runx1t1), mRNA."	Runx1t1	0.33	0	0	1.56	0.663962	0	0	0	0	0	0.009
CCAATGAAACAAGGCTC	5	6	NM_010330	"embigin (Emb), mRNA."	Emb	1.3	0.94	0	30.58	4.97972	4.65	2	0	0	1	0.009
AAACTGCTCGAGATCCT	5	32	NM_148948	"Dicer1, Dcr-1 homolog (Drosophila) (Dicer1), mRNA."	Dicer1	0.33	0	0	4.37	0.663962	0.66	0	0	0	0	0.009
CTTTGAAGTCCTGTTGA	5	2	BC030074	"mitochondrial ribosomal protein L27, mRNA (cDNA clone MGC:41411 )"	Mrpl27	0.33	0	0	0.62	0.331981	1.33	0	0	0	0	0.0089
CCAGATGTGTGGGGAGA	5	1	NM_025982	"tetraspanin 31 (Tspan31), mRNA."	Tspan31	22.51	6.92	3.24	86.75	5.97566	5.64	9	4	3.36	1	0.0089
CTTAAATCTTCAATTCT	5	2	NM_007570	"B-cell translocation gene 2, anti-proliferative (Btg2), mRNA."	Btg2	0.65	0.94	0	4.06	11.6193	31.87	1	3	10.92	10	0.0088
GCTTGTGGTTCCTAAGG	5	1	NM_001081217	"zinc finger protein 174 (Zfp174), mRNA."	Zfp174	0	0	0	0.62	0.663962	1.33	0	0	0	0	0.0086
TGGAAGCCCCTCTATCT	5	1	NM_008190	"guanylate cyclase activator 2a (guanylin) (Guca2a), mRNA."	Guca2a	0	0	0	1.25	0	0	0	0	0	0	0.0086
AAAAACCTGGTACTGAA	5	5	NM_175089	"NIMA (never in mitosis gene a)-related expressed kinase 1 (Nek1), mRNA."	Nek1	0	0	0	1.56	0	0	0	0	0	0	0.0086
GCTGTTTGCTGGCTCCA	5	7	NM_178676	"ectonucleoside triphosphate diphosphohydrolase 3 (Entpd3), mRNA."	Entpd3	0	0.31	0	0.31	2.98783	3.98	0	0	0.84	1	0.0085
CAAAACTGGGTCACCGC	5	1	NM_007709	"Cbp/p300-interacting transactivator with Glu/Asp-rich carboxy-terminal domain 1 (Cited1), mRNA."	Cited1	2.94	10.39	0.65	42.75	24.8986	6.31	0	3	0	0	0.0084
TGCCTTTGCTGGCACTC	5	1	NM_022019	"dual specificity phosphatase 10 (Dusp10), mRNA."	Dusp10	0	0	0	1.56	4.31575	3.65	0	0	0	0	0.0084
GTGACTCACGACCACTT	5				nt_078575	0.65	0.63	0.32	1.25	1.65991	2.32	0	0	0	0	0.0084
TCAGGTCACAGGTGGCC	5				nt_039189	0	0	0	1.25	0	0	0	0	0	0	0.0084
GGGTTCTGTGCTTGAGC	5	1	NM_011262	"D4, zinc and double PHD fingers family 2 (Dpf2), mRNA."	Dpf2	7.18	2.52	1.62	45.87	3.31981	4.32	4	2	0	4	0.0083
TTGCTGCTAGCTGGAGA	5	13	NM_027444	"bobby sox homolog (Drosophila) (Bbx), mRNA."	Bbx	0.33	0	0.32	1.56	0.331981	0.66	0	0	0	0	0.0083
GCGTCCCCATCTCGGAG	5	3	NM_019656	"tetraspanin 6 (Tspan6), mRNA."	Tspan6	0	0	0	1.56	0	0	0	0	0	0	0.0082
CCACGCTCTAGTAACGA	5				nt_039606	0.98	0.31	0.32	2.5	0.663962	0	0	0	0.84	0	0.0082
TGGTAGAACCTAAGAGG	5	1	NM_001015046	"GTPase activating RANGAP domain-like 4 (Garnl4), mRNA."	Garnl4	0	1.26	0	11.86	18.5909	20.91	0	3	0.84	6	0.0081
GCTGTCTTTACTCAAGA	5	25	NM_008997	"RAB11B, member RAS oncogene family (Rab11b), mRNA."	Rab11b	0	0.31	0	2.81	0	0	0	0	0	0	0.0079
GATACGCAAGAGGAAGT	5	5	NM_010499	"immediate early response 2 (Ier2), mRNA."	Ier2	0.33	0	0.65	0	0.331981	3.65	0	0	0.84	0	0.0078
ACAAGCCTGGTACCTGG	5	12	NM_172592	"splicing factor, arginine/serine-rich 12 (Sfrs12), mRNA."	Sfrs12	0.65	0.63	0	5.62	0.331981	0.66	0	0	0	0	0.0078
CTCAGGTGCCCGCAGCT	5	2	XR_035265	"PREDICTED: RIKEN cDNA D930048N14 gene (D930048N14Rik), misc RNA."	D930048N14Rik	0	0	0	1.56	0	0	0	0	0	0	0.0078
TGGCCAATATCCAGCCA	5	1	NM_001001179	"cDNA sequence BC048546 (BC048546), mRNA."	BC048546	0	0	0	2.18	2.98783	8.63	0	0	0	1	0.0076
GAAAAGGGGCTCTGGTG	5	22	NM_001081269	"Wolf-Hirschhorn syndrome candidate 1-like 1 (human) (Whsc1l1), transcript variant 2, mRNA."	Whsc1l1	0	0	0	1.25	0	0	0	0	0	0	0.0076
GCCTCAAAGCTTGTTCC	5	4	NM_007834	"Down syndrome critical region gene 3 (Dscr3), mRNA."	Dscr3	0	0	0	1.56	0	0	0	0	0	0	0.0076
GGGTAGCTGCCGGAACG	5	1	NM_015786	"histone cluster 1, H1c (Hist1h1c), mRNA."	Hist1h1c	0.98	1.57	1.3	29.96	5.3117	23.57	4	1	3.36	1	0.0075
GCTCCGTCCCAGGCGCC	5	4	NM_019479	"hairy and enhancer of split 6 (Drosophila) (Hes6), mRNA."	Hes6	0.65	0.31	0	1.56	0	1.33	0	0	0	0	0.0075
CTGTGGTTGAGAGAGGG	5	6	NM_028595	"membrane-spanning 4-domains, subfamily A, member 6C (Ms4a6c), mRNA."	Ms4a6c	0	0	0	1.56	0.331981	0	0	0	0	0	0.0075
GCTGTGGCCCTCCAGGA	5	1	NM_019394	"melanoma inhibitory activity 1 (Mia1), mRNA."	Mia1	0.33	0.94	0.65	10.3	9.62745	14.61	4	1	0	0	0.0073
GCTGTGACTGCTTGTTT	5				nt_039687	1.3	0.94	1.3	8.74	5.3117	0.33	0	0	0	0	0.0073
ACTTCAGCCAGATTAGC	5	1	ENSMUSG00000000579	dynein light chain Tctex-type 1 [Source:MarkerSymbol;Acc:MGI:98643]	Dynlt1	39.79	15.74	21.05	147.28	72.3719	174.29	40	19	5.88	14	0.0072
GTGTAACCTCAGAAGAC	5	1	ENSMUSG00000046242	RIKEN cDNA 1600029I14 gene [Source:MarkerSymbol;Acc:MGI:1917047]	1600029I14Rik	0	0	0	0	0.995943	1.66	0	0	0	0	0.0072
ACACTTAGGCCACTGCT	5	1	NM_172477	"DENN/MADD domain containing 2A (Dennd2a), mRNA."	Dennd2a	3.91	0	1.3	15.29	3.65179	2.99	0	0	0	0	0.0072
CTAGATGTTGACCTGAA	5	14	NM_009071	"Rho-associated coiled-coil containing protein kinase 1 (Rock1), mRNA."	Rock1	0.98	0.63	0	7.18	2.32387	0	0	0	0	0	0.0071
CAATTTTTCTAGAGCAA	5	1	BC005693	"high mobility group nucleosomal binding domain 3, mRNA (cDNA clone MGC:11574 )"	Hmgn3	1.3	2.2	2.27	44.62	32.5341	21.58	1	0	0	4	0.007
CAATTTTACTTCTGTAA	5	1	NM_008036	"FBJ osteosarcoma oncogene B (Fosb), mRNA."	Fosb	0.33	0.94	0	0	4.97972	3.65	0	1	0	0	0.007
CCGTCGGCTATGACGGT	5	7	NM_025509	"RIKEN cDNA 2310008M10 gene (2310008M10Rik), mRNA."	2310008M10Rik	0	0	0.32	1.25	0	0	0	0	0	0	0.007
GGCTGATATTGGTGCCC	5	3	NM_026171	"nuclear VCP-like (Nvl), mRNA."	Nvl	0	0	0	1.56	0	0	0	0	0	0	0.007
CAGCCAGGCCAGGATGG	5	5	NM_148930	"RNA binding motif protein 5 (Rbm5), mRNA."	Rbm5	2.28	1.26	0.65	13.11	0.663962	1	0	0	0.84	0	0.007
GTGGGAGTTGAGGTTCT	5	14	ENSMUSG00000066149	cell division cycle 26 [Source:MarkerSymbol;Acc:MGI:1913690]	Cdc26	27.4	8.5	13.28	73.64	8.63151	17.59	11	0	1.68	0	0.0069
TAAAATGTGACGCAGGG	5	15	NM_001081133	"kinesin family member 16B (Kif16b), mRNA."	Kif16b	0	0.31	0.32	1.25	0	0.33	0	0	0	0	0.0069
GTCCTCAGCTACATAGG	5	1	NM_009907	"ceroid lipofuscinosis, neuronal 3, juvenile (Batten, Spielmeyer-Vogt disease) (Cln3), mRNA."	Cln3	0	0	0.32	1.56	0.331981	0	0	0	0	0	0.0069
GAGACAGTTGTGTGACA	5	3	NM_022019	"dual specificity phosphatase 10 (Dusp10), mRNA."	Dusp10	0	0	0	1.56	0.663962	0.33	0	0	0	0	0.0069
TCTTGCCTATCTCTCCA	5	5	NM_029115	"RIKEN cDNA 4930455F23 gene (4930455F23Rik), mRNA."	4930455F23Rik	0.33	0	0	1.56	0	0	0	0	0	0	0.0069
CCTTACCTTTAAGTAAG	5	1	NM_080726	"rad and gem related GTP binding protein 2 (Rem2), mRNA."	Rem2	0.65	0	0	5.93	3.31981	5.98	2	0	0	0	0.0069
TATGTAGGCAAAAAACT	5				nt_166324	0.65	0.63	0.32	1.56	0.663962	0	0	0	0	0	0.0069
GAAAAAATATCAGTGTC	5				nt_039433	1.3	0.94	0.97	4.06	1.65991	0.33	0	0	0	0	0.0069
CAGTGATTTCGGCACTC	5	1	NM_134020	"transmembrane emp24 protein transport domain containing 4 (Tmed4), mRNA."	Tmed4	3.91	3.46	2.27	47.74	8.96349	5.31	9	1	2.52	6	0.0066
TTCAACAGTCACGGCAG	5	7	NM_029364	"glucosamine (N-acetyl)-6-sulfatase (Gns), mRNA."	Gns	0	0	0	1.25	0	0.33	0	0	0	0	0.0065
TTGCGCTTTCGGCTTCT	5				nt_039674	0	0	0.32	1.25	0.663962	0	0	0	0	0	0.0065
GTGCCCAGGCTAAAATG	5	1	NM_028443	"RIKEN cDNA 3110032G18 gene (3110032G18Rik), mRNA."	3110032G18Rik	0	0	0.32	1.25	0.331981	0.66	0	0	0	0	0.0064
TGTTCCTTGATGGTCCC	5				nt_039353	0	0	0	0.31	1.32792	2.32	0	0	0	0	0.0064
GCTGTGTCTTCCTCTCT	5	1	NM_147221	"GLIS family zinc finger 1 (Glis1), mRNA."	Glis1	0	0	0	1.56	0	0.33	0	0	0	0	0.0063
CCCAGGATTGGATGTGG	5	2	NM_207219	"expressed sequence AI314976 (AI314976), mRNA."	AI314976	0	0	0.32	1.25	0.663962	0	0	0	0	0	0.0063
CCTGTTGGCTCAGGCCT	5	24	NM_026490	"mitochondrial ribosomal protein L19 (Mrpl19), mRNA."	Mrpl19	1.63	0	0.65	4.99	0.995943	0.33	0	1	0	0	0.0062
CTGCCCCGGCGGGTCAC	5	1	NM_026768	"mitochondrial ribosomal protein S18A (Mrps18a), mRNA."	Mrps18a	14.35	4.72	11.66	52.11	8.29953	7.64	1	1	0.84	0	0.0061
CCTGAGCATTTCTCCAG	5				nt_039299	0.33	0	0.32	1.56	0.331981	0	0	0	0	0	0.0061
CCTGCCCACAAACAACC	5				nt_039548	0	0.31	0	1.56	0.663962	0	0	0	0	0	0.006
GCAAGAGACTGTTTGTC	5	2	ENSMUSG00000027673	"NADH dehydrogenase (ubiquinone) 1 beta subcomplex, 5 [Source:MarkerSymbol;Acc:MGI:1913296]"	Ndufb5	43.38	9.44	20.41	126.06	19.9189	35.19	45	7	5.88	14	0.0059
GTAGCGCTCAAAGCCCT	5	1	NM_013626	"peptidylglycine alpha-amidating monooxygenase (Pam), mRNA."	Pam	0	0.31	0.32	4.06	17.595	18.26	0	2	3.36	5	0.0059
GTGATTGTAGGGCAGTC	5				nt_165773	1.96	1.57	2.92	2.81	2.65585	5.64	0	0	0.84	0	0.0059
ATTACCGCCAGGAGCAG	5	1	NM_001007463	"sperm associated antigen 8 (Spag8), mRNA."	Spag8	0	0.31	0.32	1.87	0.331981	0	0	0	0	0	0.0058
ATAGCTCTTTTAGGGGA	5	1	NM_019538	"placental specific protein 1 (Plac1), mRNA."	Plac1	0	0.94	0.32	9.67	4.64773	0.33	0	0	0	0	0.0058
GCAGAATCAGACACACT	5	1	XM_001474028	"PREDICTED: similar to Synaptotagmin-like 3 (LOC100045307), mRNA."	LOC100045307	0	0	0	1.25	0.331981	0.33	0	0	0	0	0.0058
GGTTCCATCATCAGTGC	5				nt_039700	0	0	0	1.25	0	0	0	0	0	0	0.0058
GTGTGATACACCAGGAG	5	1	BC055946	"propionyl Coenzyme A carboxylase, beta polypeptide, mRNA (cDNA clone MGC:68390 )"	Pccb	0	0	0	1.25	0.663962	0	0	0	0	0	0.0057
GGGTGTGCAGATCCCGA	5	1	NM_053254	"transducin-like enhancer of split 6, homolog of Drosophila E(spl) (Tle6), mRNA."	Tle6	0.65	3.15	0.97	0.94	9.62745	9.3	0	2	0	0	0.0057
TGTTGTCTTTGGTTTGA	5	1	NM_013731	"serum/glucocorticoid regulated kinase 2 (Sgk2), mRNA."	Sgk2	0	0	0	1.56	0.995943	0.33	0	0	0	0	0.0056
ATGCCCTTGATGGACAA	5	4	NM_019640	"phosphatidylinositol transfer protein, beta (Pitpnb), mRNA."	Pitpnb	0	0.63	0.65	3.43	0.331981	0	0	0	0	0	0.0056
GCTCGCTCGTGCACGCG	5	1	NM_027320	"interferon-induced protein 35 (Ifi35), mRNA."	Ifi35	0	0	0.65	1.56	0	0	0	0	0.84	0	0.0056
GGTCCCAAATGGCTGGG	5	1	NM_028176	"cytidine deaminase (Cda), mRNA."	Cda	0.65	3.78	0.32	4.99	4.31575	11.62	5	0	0	0	0.0056
GCTAGACATTCTCTTGA	5	1	NM_028584	"MARVEL (membrane-associating) domain containing 3 (Marveld3), transcript variant 1, mRNA."	Marveld3	0	0	0	0.31	0.995943	1.99	0	0	0	0	0.0056
GAAGGGCCCACGCCAGC	5	1	XM_484951	"PREDICTED: RIKEN cDNA 1700056E22 gene (1700056E22Rik), mRNA."	1700056E22Rik	0	0.31	0.32	0.94	2.32387	2.32	0	0	0	0	0.0056
CCTGTACCAAACAAAAA	5				nt_078575	0.65	0	0	0.31	0.995943	3.98	0	1	0.84	0	0.0056
GTGGTTCACAACCACCC	5	1	ENSMUSG00000073772	"predicted gene, ENSMUSG00000073237 [Source:MarkerSymbol;Acc:MGI:3642752]"		7.18	5.67	0.32	43.06	28.2184	21.58	5	0	0.84	2	0.0055
ATTTCAAGAAAAAGGAA	5	1	NM_013777	"aldo-keto reductase family 1, member C12 (Akr1c12), mRNA."	Akr1c12	0	1.57	0	4.06	2.32387	3.65	2	1	0	1	0.0055
AGCAAGACTCCCGGAGT	5	1	NM_030218	"RIKEN cDNA 9130017N09 gene (9130017N09Rik), mRNA."	9130017N09Rik	0	0	0	1.87	1.65991	1.99	0	0	0.84	0	0.0055
ACTCTCAGGCTTTGTGG	5				nt_039207	0	0	0	1.25	0	0.33	0	0	0	0	0.0055
CTGGGCGTAGTGGCGCA	5	2	NM_001034862	"glutamate-rich 1 (Erich1), mRNA."	Erich1	0	0.63	0.32	2.5	0.663962	0	0	0	0	0	0.0054
GCTGTAGGTGCCATAGA	5	4	NM_008537	"alpha-methylacyl-CoA racemase (Amacr), mRNA."	Amacr	1.3	2.2	1.62	9.99	0	1.33	0	1	0	0	0.0054
ATCGGCTCCGAGGTGGG	5	10	NM_011418	"SWI/SNF related, matrix associated, actin dependent regulator of chromatin, subfamily b, member 1 (Smarcb1), mRNA."	Smarcb1	0	0.31	0.65	0	0	1.33	0	0	0	0	0.0054
CCATTGACTTGTATGCT	5	16	NM_025675	"ATP binding domain 4 (Atpbd4), mRNA."	Atpbd4	0	0.31	0	0.31	0.331981	1.66	0	0	0	0	0.0054
CGGCGTTCCTTCAAGAC	5	1	NM_029946	"EF-hand calcium binding domain 3 (Efcab3), mRNA."	Efcab3	0	0	0	1.56	0.663962	0	0	0	0	0	0.0054
AGGTCTTGACGGAGGCA	5	1	NM_031880	"tyrosine kinase, non-receptor, 1 (Tnk1), mRNA."	Tnk1	0	0	0	2.18	0.663962	0.66	0	0	0	0	0.0054
TAGTGTACCGGGACGGT	5	1	NM_172670	"glycosyltransferase-like 1B (Gyltl1b), mRNA."	Gyltl1b	0.33	0	0	3.74	0.331981	0.33	0	0	0	0	0.0054
CAAGTTGGTCAGACAGG	5	1	NM_145615	"electron transferring flavoprotein, alpha polypeptide (Etfa), nuclear gene encoding mitochondrial protein, mRNA."	Etfa	12.72	4.09	6.48	69.9	13.9432	13.61	15	6	7.56	3	0.0053
GCTGACCTGGACCCCCA	5	1	NM_153196	"ribokinase (Rbks), mRNA."	Rbks	0	0	0	2.81	0	0	0	0	0	0	0.0053
AAGCTGTTGATCTATAA	5	5	NM_173006	"paraoxonase 3 (Pon3), mRNA."	Pon3	0	0	0	2.81	0.995943	0.33	0	1	0	0	0.0053
CCCAGTTCCTTATTGGA	5				nt_165760	0	0	0	0	0.331981	1.33	0	0	0	0	0.0053
CTTGAAAAAGGCTCTCC	5	10	ENSMUSG00000031327	cysteine-rich hydrophobic domain 1 [Source:MarkerSymbol;Acc:MGI:1344694]	Chic1	0	0	0	1.56	0.663962	0.66	0	0	0	0	0.0052
GCAGACTGTCCTTCCAG	5	11	NM_028283	"uveal autoantigen with coiled-coil domains and ankyrin repeats (Uaca), mRNA."	Uaca	0	0	0	1.25	0	0	0	0	0	0	0.0052
TCACAGGAAGAGTCAGA	5				nt_039240	0	0	0	1.25	0.995943	0.33	0	0	0	0	0.0052
TGGAGAGTCTACATTGC	5	1	ENSMUSG00000004347	phosphodiesterase 1C [Source:MarkerSymbol;Acc:MGI:108413]	Pde1c	0	0.31	0.32	0	1.65991	2.32	0	1	0	0	0.0051
AAGGCTGACATTGAAGG	5	10	NM_018748	"golgi autoantigen, golgin subfamily a, 4 (Golga4), mRNA."	Golga4	0.33	0	0	1.87	0.331981	0.33	0	0	0	0	0.0051
CTAGAAGGCTATCGCTG	5	1	NM_025276	"envoplakin (Evpl), mRNA."	Evpl	0	0.31	0	0.94	2.98783	1.99	0	0	0.84	0	0.0051
TGCTGCGACAAAGCATC	5	1	NM_011756	"zinc finger protein 36 (Zfp36), mRNA."	Zfp36	0	0	0	0.62	5.64368	4.98	0	0	1.68	0	0.005
GGTTGGCCTACAAGGGC	5	7	NM_026181	"G patch domain containing 1 (Gpatch1), mRNA."	Gpatch1	0.33	0	0	1.56	0	0	0	0	0	0	0.005
AAGGAACTAAAGGAACC	5	21	NM_001002764	"Smg-6 homolog, nonsense mediated mRNA decay factor (C. elegans) (Smg6), mRNA."	Smg6	1.3	0.31	0.65	4.37	0.995943	1.99	0	0	0.84	0	0.0049
GAAGCCAGCGCCGGGGC	5	1	NM_019861	"cathepsin F (Ctsf), mRNA."	Ctsf	0.98	1.89	1.94	27.15	18.5909	36.19	0	1	0	3	0.0048
GCGGCGTCCCTGGGAGG	5	25	NM_025895	"mediator of RNA polymerase II transcription, subunit 28 homolog (yeast) (Med28), mRNA."	Med28	0.65	0.94	0.32	5.3	0.331981	1	0	0	0	0	0.0048
GAGTGACAAACTTTCCC	5	1	BC050802	"glucocorticoid induced transcript 1, mRNA (cDNA clone MGC:58742 )"	Glcci1	0.98	0.94	0	11.23	3.31981	2.32	0	0	0	0	0.0047
TCGTGGGTTCCGCGGGG	5	10	NM_016703	"prolactin regulatory element binding (Preb), mRNA."	Preb	0	0.31	0.65	2.5	0	0	0	0	0.84	0	0.0047
GAATGAAACCACGGGGC	5	1	NM_138668	"RIKEN cDNA 1810047C23 gene (1810047C23Rik), mRNA."	1810047C23Rik	12.07	0.31	0.97	42.13	3.98377	9.3	5	3	1.68	1	0.0047
TTGCCATCAACTTTTGA	5	9	NM_173012	"leucine zipper-EF-hand containing transmembrane protein 2 (Letm2), mRNA."	Letm2	0	0.31	0	1.56	0.663962	0.33	0	0	0	0	0.0047
TTGCACTTGGATCCAGA	5				nt_165773	0.33	0.31	0.32	1.25	1.32792	0	0	0	0	0	0.0047
CCGTTAGACCTTCTATG	5				nt_078297	0.98	0.63	0.65	5.62	0.995943	1	0	0	0	0	0.0047
GGGCTCCAACTTCTGCC	5	2	ENSMUSG00000042750	brain expressed X-linked 2 [Source:MarkerSymbol;Acc:MGI:1338017]	Bex2	0	0.31	0	0.94	0.663962	1.33	0	0	0	0	0.0046
CAAAAAGACTCTTGGAA	5	1	ENSMUSG00000049148	"phosphatidylinositol-specific phospholipase C, X domain containing 3 [Source:MarkerSymbol;Acc:MGI:2442605]"	Plcxd3	0	0.31	0	4.37	3.98377	0.33	0	0	0	0	0.0046
GCTATGAGAACCCCACC	5	1	NM_007467	"amyloid beta (A4) precursor-like protein 1 (Aplp1), mRNA."	Aplp1	1.63	4.72	1.3	35.57	68.0561	72.04	0	1	0.84	18	0.0046
CAAGAGGTTGTTCTGAG	5	1	NM_008557	"FXYD domain-containing ion transport regulator 3 (Fxyd3), mRNA."	Fxyd3	0	4.09	0	6.24	7.63556	10.96	4	0	5.88	0	0.0046
AGTGCCCAGCTTAATGC	5	9	NM_010894	"neurogenic differentiation 1 (Neurod1), mRNA."	Neurod1	0	0.31	0	1.87	1.65991	1.66	0	0	0	1	0.0046
ACTTCCTTAAACGCCGA	5	29	NM_138679	"ash1 (absent, small, or homeotic)-like (Drosophila) (Ash1l), mRNA."	Ash1l	0.33	0	0	2.18	0.663962	0	0	0	0	0	0.0046
GCACCGCCGGGACAGAG	5				nt_039674	0.98	0.31	0.32	5.62	0.995943	1.99	0	0	0	0	0.0046
GAAAAATGCCTGGAGTC	5	1	NM_019873	"FK506 binding protein-like (Fkbpl), mRNA."	Fkbpl	3.59	1.57	0.65	10.92	1.99189	0.66	0	1	0	0	0.0045
AGACATTGGTCATTAGG	5	1	NM_025360	"transmembrane emp24 domain containing 3 (Tmed3), mRNA."	Tmed3	3.59	5.04	6.15	44	16.931	24.57	6	14	7.56	9	0.0045
TAAATAATATACTCTTG	5				nt_039589	0.33	0.31	0	1.87	0.331981	0	0	0	0	0	0.0045
CACCCAGGGCGAAACTC	5				nt_039649	0	0	0	1.25	0.331981	0.33	0	0	0	0	0.0045
CCCTACACATCTATCTG	5				nt_078575	0	0	0	0.62	0	1.66	0	0	0	0	0.0045
GCAAGTTCTGCGGCTCC	5	5	NM_009755	"bone morphogenetic protein 1 (Bmp1), mRNA."	Bmp1	0	0	0.97	0	2.65585	1.99	0	0	0	0	0.0044
GAGGGAGCAGGCCACTG	5	1	NM_010071	"docking protein 2 (Dok2), mRNA."	Dok2	0	0	0	1.87	0.663962	0	0	0	0	0	0.0044
CCACAGCCAAAGTTGAA	5	4	NM_025476	"RIKEN cDNA 2410005O16 gene (2410005O16Rik), mRNA."	2410005O16Rik	0	0	0.97	7.8	0.995943	3.65	2	1	0.84	0	0.0044
CTGAAGCAGCTCTGGAG	5	2	NM_029441	"chromodomain protein, Y chromosome-like 2 (Cdyl2), mRNA."	Cdyl2	0.98	0.31	0	4.06	0.995943	0.66	0	0	0	0	0.0044
GCTTTCAATTTTGGGGC	5	5	NM_183392	"nucleoporin 54 (Nup54), mRNA."	Nup54	0.65	0.63	0.32	3.12	0.663962	0	0	0	0	0	0.0044
CTGTGCATCGAGGAGCG	5	1	ENSMUSG00000000167	PIH1 domain containing 2 [Source:MarkerSymbol;Acc:MGI:1919864]	Pih1d2	0	0	0	1.25	0.663962	0.33	0	0	0	0	0.0043
TCAACAACTGGCCCAAA	5	1	ENSMUSG00000062859	t-complex protein 11 [Source:MarkerSymbol;Acc:MGI:98544]	Tcp11	0	0.31	0	0	3.31981	1.99	0	0	0	0	0.0043
CAGGAGGAGTTCTCGCG	5	6	NM_007952	"protein disulfide isomerase associated 3 (Pdia3), mRNA."	Pdia3	16.96	11.02	10.69	67.09	32.2022	13.28	11	12	5.88	3	0.0043
TAAATACTATATCTCAG	5	1	NM_008341	"insulin-like growth factor binding protein 1 (Igfbp1), mRNA."	Igfbp1	0	0.31	0	3.74	2.32387	0.66	1	1	0	0	0.0043
TAGCCCAGGCTGGCCTG	5	1	NM_025865	"RIKEN cDNA 2310030G06 gene (2310030G06Rik), mRNA."	2310030G06Rik	0.33	0.31	0	8.11	1.65991	2.32	3	1	0.84	1	0.0043
CTCTATATACACAGATG	5				nt_039700	0	0.31	0.32	1.56	0.331981	0	0	0	0	0	0.0043
CTGTCTGGGCTGGAGAG	5				nt_039170	0	0	0	1.25	0	0	0	0	0	0	0.0043
GCTACAGGGAGGGCTTG	5	1	NM_009073	"rod outer segment membrane protein 1 (Rom1), mRNA."	Rom1	0	0	0.32	2.81	0.663962	0	0	0	0	0	0.0042
TTGCGGAGTGATTAGTG	5				nt_039207	0	0	0	1.87	1.32792	2.99	0	0	0	0	0.0042
CACACAGGCAGAATGCT	5	2	BC096544	"protein phosphatase 2 (formerly 2A), regulatory subunit B'', alpha, mRNA (cDNA clone MGC:107712 )"	Ppp2r3a	0	0.31	0	1.56	0.663962	0	0	0	0	0	0.0041
GGATGCTAGAGGTGTGA	5	1	NM_001035531	"adrenergic receptor kinase, beta 2 (Adrbk2), transcript variant 2, mRNA."	Adrbk2	0.33	0	0	1.56	1.32792	0.66	0	0	0	0	0.0041
GCGTTCAGCCTGTTTCA	5	18	NM_025819	"RIKEN cDNA 1200016B10 gene (1200016B10Rik), mRNA."	1200016B10Rik	0.33	0.31	0	4.37	2.32387	1	1	0	0	0	0.0041
CAGTCTTGAGTGCCCTA	5	1	NM_029787	"cytochrome b5 reductase 3 (Cyb5r3), mRNA."	Cyb5r3	2.61	7.87	1.94	28.71	29.8783	12.95	4	2	0.84	1	0.0041
TTATCAAGCGGTTAAGG	5	1	XR_032434	"PREDICTED: similar to CRB1 (LOC635212), misc RNA."	LOC635212	0	0	0	2.5	1.32792	0	0	0	0	0	0.0041
GACAGCAGCCCCCAACT	5				nt_078575	0	0.31	0	3.12	8.96349	7.64	0	0	0	2	0.0041
CCCAAGGCGGCCAGCGA	5	2	ENSMUSG00000001504	Iroquois related homeobox 2 (Drosophila) [Source:MarkerSymbol;Acc:MGI:1197526]	Irx2	0	0	0	2.18	1.99189	0	0	0	0	0	0.004
CGCCAAGCATTTTGAAG	5	1	ENSMUSG00000062794	cDNA sequence BC050092 [Source:MarkerSymbol;Acc:MGI:2679006]	BC050092	0.33	0.31	0	1.25	0.663962	0.33	0	0	0	0	0.004
CCTTTGACAAGGATTCT	5	1	NM_029036	"S100P binding protein (S100pbp), mRNA."	S100pbp	0.33	0	0	1.56	0	0.33	0	0	0	0	0.004
AAGATCAAGAACATTGT	5	3	XM_001479287	"PREDICTED: RIKEN cDNA 2210415I11 gene (2210415I11Rik), mRNA."	2210415I11Rik	0	0	0	0	0	1.33	0	0	0	0	0.004
GTGTTAGGAGCGAACAG	5				nt_039621	0	0	0	1.25	0	0	0	0	0	0	0.004
GAACAGGTAGACAGTTT	5	3	NM_023048	"ankyrin repeat and SOCS box-containing protein 4 (Asb4), mRNA."	Asb4	1.3	0.31	0.32	4.68	2.98783	0.66	0	0	0	0	0.0039
ATTCCTATAATCAAAAC	5	5	NM_027427	"TAF15 RNA polymerase II, TATA box binding protein (TBP)-associated factor (Taf15), mRNA."	Taf15	0	0	0.32	1.25	0	0	0	0	0	0	0.0039
TGTTGTAAAGTTTTCCT	5	1	NM_172913	"TOX high mobility group box family member 3 (Tox3), mRNA."	Tox3	0.65	1.89	0.32	7.8	12.2833	12.28	0	0	0	2	0.0039
TTGCTGACTTTGGGCCT	5	3	ENSMUSG00000042709	ATP synthase mitochondrial F1 complex assembly factor 2 [Source:MarkerSymbol;Acc:MGI:2180561]	Atpaf2	0.98	1.26	0.32	5.93	0.331981	1	0	0	0	0	0.0038
CCCTCTCTCAAAGTGCC	5	1	NM_015748	"slit homolog 1 (Drosophila) (Slit1), mRNA."	Slit1	0	0	0.32	0	3.98377	9.63	0	0	0	1	0.0038
GAAGAGCGTCCTCACAG	5	4	NM_028774	"ring finger protein (C3H2C3 type) 6 (Rnf6), mRNA."	Rnf6	0.33	0.94	0	8.43	3.31981	2.66	0	0	2.52	0	0.0038
CCTGTCACCTCACAGCT	5	2	NM_030210	"acetoacetyl-CoA synthetase (Aacs), mRNA."	Aacs	0.33	0	0	1.56	0.331981	0.33	0	0	0	0	0.0038
ACCTGGAGATGGGGACA	5				nt_039515	0.33	0.94	0.32	0.31	8.63151	12.62	0	3	0.84	3	0.0038
GCGGCCGACATCGAGCA	5	44	ENSMUSG00000022961	Son cell proliferation protein [Source:MarkerSymbol;Acc:MGI:98353]	Son	19.24	21.4	17.81	53.05	27.5544	7.97	0	3	3.36	0	0.0037
GCTTGGGCAATGGTCTC	5	1	ENSMUSG00000042293	"predicted gene, EG434402 [Source:MarkerSymbol;Acc:MGI:3643566]"	EG434402	6.2	8.5	7.13	11.23	12.2833	33.86	2	1	1.68	1	0.0037
GAATCAGGCGGCCCCCT	5	2	NM_001033040	"gene model 166, (NCBI) (Gm166), mRNA."	Gm166	1.3	0.31	0	3.74	2.32387	1.66	0	0	0	0	0.0037
GAGACCAGAGCCCTCTG	5	1	NM_011575	"trefoil factor 3, intestinal (Tff3), mRNA."	Tff3	0.33	0.63	0	8.11	2.98783	1.99	0	0	0	0	0.0037
CAGCTAACCCACCCACC	5	3	NM_016673	"ciliary neurotrophic factor receptor (Cntfr), mRNA."	Cntfr	0	0	0.32	0	0	1.33	0	0	0	0	0.0037
TTGGTTTCTGTTACAAA	5				nt_039492	0	0	0	1.25	2.32387	0.66	0	0	0	0	0.0037
ACCAAACTTGTGTTTTG	5	1	ENSMUSG00000074024	RIKEN cDNA 4632427E13 gene [Source:MarkerSymbol;Acc:MGI:1915436]	4632427E13Rik	0.33	0.31	0	1.25	0.663962	0	0	0	0	0	0.0036
TTGTTATTGCCTGTGAG	5	1	NM_007447	"angiogenin, ribonuclease, RNase A family, 5 (Ang), mRNA."	Ang	0.33	1.89	0	3.12	3.98377	5.98	1	1	3.36	1	0.0036
CTGCTATGCACCAAGAT	5	1	NM_008260	"forkhead box A3 (Foxa3), mRNA."	Foxa3	0.33	0.31	0.32	0.62	1.99189	1.33	0	0	0	0	0.0036
CTGTTTAGTTTTGGTGA	5	11	NM_025505	"basic leucine zipper nuclear factor 1 (Blzf1), mRNA."	Blzf1	1.63	0.31	0	11.23	1.65991	1	0	0	0.84	0	0.0036
CGAAAGTTACACAGACA	5	22	NM_194462	"A kinase (PRKA) anchor protein (yotiao) 9 (Akap9), mRNA."	Akap9	0	0	0	2.81	1.32792	0.33	0	0	0	0	0.0036
GCTTCCAACTTAAGAGC	5	1	BC018506	"CCR4-NOT transcription complex, subunit 6-like, mRNA (cDNA clone MGC:29037 )"	Cnot6l	0.33	0.31	0	3.43	1.32792	1.33	0	0	0.84	0	0.0035
GAGTCTACACCCATCTC	5	1	NM_001033460	"gene model 1060, (NCBI) (Gm1060), mRNA."	Gm1060	0	0	0	4.06	1.99189	3.98	0	0	0	0	0.0035
GAGTCCAGGCTATTTCT	5	5	NM_010363	"glutathione transferase zeta 1 (maleylacetoacetate isomerase) (Gstz1), mRNA."	Gstz1	0	0.63	0.32	1.56	8.63151	4.98	0	0	0	2	0.0035
CGACCAGCAGGCTCCCC	5	4	NM_011695	"voltage-dependent anion channel 2 (Vdac2), mRNA."	Vdac2	38.81	9.76	11.34	85.81	21.5788	19.92	33	6	5.88	2	0.0035
TTCGGGAGATGCAGGAG	5	1	NM_025455	"coiled coil domain containing 28B (Ccdc28b), mRNA."	Ccdc28b	2.61	0.94	0.97	25.59	3.65179	8.96	2	2	2.52	1	0.0035
TACAGCACAGATCCTGA	5	1	NM_025569	"microsomal glutathione S-transferase 3 (Mgst3), mRNA."	Mgst3	3.91	2.83	1.3	39.63	5.64368	9.3	5	6	1.68	0	0.0035
GTGTGGGTCAGTGGGGC	5				nt_039413	0.33	0	0.32	1.25	0	0.66	0	0	0	0	0.0035
CCAGTTACCTAAGGTCC	5				nt_162143	0.33	0	0	3.74	0.663962	0.66	0	0	0	0	0.0035
TGAGTTGCTGGGAATTG	5				nt_165773	0	0	0.32	1.25	0	0	0	0	0	0	0.0035
GAAGAAGAGGAGGAGGA	5	1	ENSMUSG00000021635	RAD17 homolog (S. pombe) [Source:MarkerSymbol;Acc:MGI:1333807]	Rad17	3.59	0	0	13.11	1.65991	1	0	1	0	0	0.0034
CCGTCCTCCAAGCACGG	5	1	ENSMUSG00000056698	RNA binding motif and ELMO domain 1 [Source:MarkerSymbol;Acc:MGI:2445168]	Rbed1	0.33	0	0.65	4.68	0.331981	1	0	0	0.84	0	0.0034
CAGCTCGTCACGCAGGT	5	1	NM_001033433	"transmembrane protein 102 (Tmem102), mRNA."	Tmem102	0	0	0	0	0	1.33	0	0	0	0	0.0034
CAGACTGGAGTGGGGTC	5	1	NM_007880	"AT rich interactive domain 3A (Bright like) (Arid3a), mRNA."	Arid3a	2.61	1.26	0.97	8.11	1.32792	0.33	0	2	0	0	0.0034
ACACCGAGTACATTTGG	5	1	NM_008102	"GTP cyclohydrolase 1 (Gch1), mRNA."	Gch1	0	0.63	0	2.18	3.65179	3.32	0	0	0.84	2	0.0034
ACCCATACTCATTTGGC	5	1	NM_018790	"activity regulated cytoskeletal-associated protein (Arc), mRNA."	Arc	0	0	0	0	0.663962	7.97	0	0	0	1	0.0034
AACAAAAATCCTGTGGG	5	1	NM_025290	"radial spoke head 1 homolog (Chlamydomonas) (Rsph1), mRNA."	Rsph1	0	0	0	3.74	0.331981	0.66	0	0	0.84	0	0.0034
GGAGGGCAGCTTCTAGC	5	1	NM_026524	"Mid1 interacting protein 1 (gastrulation specific G12-like (zebrafish)) (Mid1ip1), mRNA."	Mid1ip1	3.59	7.55	1.62	17.79	20.2508	35.52	0	2	1.68	4	0.0034
GAGGGGATTAGGGGTGA	5	1	NM_029635	"COMM domain containing 9 (Commd9), mRNA."	Commd9	6.2	4.09	2.59	24.65	3.31981	5.64	0	1	1.68	2	0.0034
AATTTTTAGTAAATACA	5	12	NM_181750	"R3H domain 1 (binds single-stranded nucleic acids) (R3hdm1), mRNA."	R3hdm1	0	0.31	0	1.25	0.663962	0	0	0	0	0	0.0034
ACTACAGAAGACTAGAA	5				nt_039170	0.33	0.63	0	1.87	1.32792	0.33	0	0	0	0	0.0034
GCCTGCTTGCTGATGAA	5				nt_039206	0.33	0	0.32	1.25	0.663962	0.33	0	0	0	0	0.0034
GGGATTTGAGCCAAGTG	5				nt_039687	0	0	0	1.87	0.663962	0.33	0	0	0	0	0.0034
CAAGGGAGGCACCTCCT	5	1	ENSMUSG00000006362	"core-binding factor, runt domain, alpha subunit 2, translocated to, 3 homolog (human) [Source:MarkerSymbol;Acc:MGI:1338013]"	Cbfa2t3h	0.33	0.31	0	0	2.65585	3.65	0	0	0.84	0	0.0033
ACATTCAATAAACATCT	5	1	ENSMUSG00000074872	expressed sequence BB181834 [Source:MarkerSymbol;Acc:MGI:2139444]	BB181834	0	0.31	0	0.31	0.331981	4.32	1	0	0	0	0.0033
GGGTTTGGAGCTGGGGA	5	1	NM_199307	"endothelin converting enzyme 1 (Ece1), mRNA."	Ece1	3.91	4.72	1.62	7.49	21.5788	40.83	1	11	13.44	11	0.0033
TTTTTTTTTTTTTTTTT	5	5	BC132259	"B-cell translocation gene 2, anti-proliferative, mRNA (cDNA clone MGC:163890 )"	Btg2	0.65	0.63	0.65	1.87	3.31981	5.31	0	0	0	0	0.0032
TGCAGTGCCTGTGGCCT	5	1	ENSMUSG00000020407	uridine phosphorylase 1 [Source:MarkerSymbol;Acc:MGI:1097668]	Upp1	0.33	1.57	0	8.11	6.63962	10.96	0	0	1.68	1	0.0032
TACACACGGACATTTGC	5	4	ENSMUSG00000048670	paternally expressed 10 [Source:MarkerSymbol;Acc:MGI:2157785]		1.63	0	0.32	4.06	1.32792	1.99	2	0	0	0	0.0032
TCTGCCAGAAGTTCTCC	5	1	NM_010404	"huntingtin-associated protein 1 (Hap1), mRNA."	Hap1	0.65	0	0	7.8	11.9513	11.29	0	0	0.84	2	0.0032
TTCTCCTCAGACCATCC	5	1	NM_019880	"mitochondrial carrier homolog 1 (C. elegans) (Mtch1), mRNA."	Mtch1	34.57	36.83	45.02	24.03	100.59	117.19	14	8	10.08	8	0.0032
CCTCAGGGATCCTTGGC	5	24	NM_025895	"mediator of RNA polymerase II transcription, subunit 28 homolog (yeast) (Med28), mRNA."	Med28	31.96	9.44	10.69	67.71	17.927	27.22	7	6	1.68	4	0.0032
CAGAGTTACCTCACAAA	5	21	NM_028148	"splicing factor, arginine/serine-rich 2, interacting protein (Sfrs2ip), mRNA."	Sfrs2ip	0.98	0.94	0.65	6.86	2.32387	1.33	1	0	0.84	0	0.0032
CTTTTGAAGGTGGACGT	5	7	NM_025829	"eukaryotic translation initiation factor 4E member 3 (Eif4e3), mRNA."	Eif4e3	0.65	0.63	1.3	4.06	2.98783	0.66	0	0	0	0	0.0031
GCCGCTCTGGTTGCTCT	5	1	NM_026826	"mitochondrial ribosomal protein S18C (Mrps18c), mRNA."	Mrps18c	10.76	6.61	5.51	37.13	5.3117	5.98	1	2	3.36	0	0.0031
AGATGCCAAAAGTATTT	5	1	NM_027040	"RIKEN cDNA 1700007K13 gene (1700007K13Rik), mRNA."	1700007K13Rik	0	0.31	0	0.94	1.65991	1.66	0	0	0	0	0.0031
GAGACCAGGTCGGCCTC	5	3	NM_027251	"RIKEN cDNA 2010107G23 gene (2010107G23Rik), mRNA."	2010107G23Rik	0.65	2.83	0	4.37	15.6031	19.25	0	0	1.68	2	0.0031
GCCCTAAGTGGGATACC	5	1	NM_027464	"RIKEN cDNA 5730469M10 gene (5730469M10Rik), mRNA."	5730469M10Rik	6.85	1.89	0.65	43.37	16.2671	7.97	5	3	2.52	3	0.0031
GGCTGGATGGATTTTGG	5	1	NM_031161	"cholecystokinin (Cck), mRNA."	Cck	1.63	0.94	0.32	40.57	19.2549	37.18	4	0	0	0	0.0031
TCCAAATCCACTTCTGG	5	2	ENSMUSG00000025036	sideroflexin 2 [Source:MarkerSymbol;Acc:MGI:2137678]	Sfxn2	0.98	1.26	0	3.43	1.65991	2.66	0	0	0	0	0.003
TATTGTGGCTCCCTCCC	5	1	NM_007669	"cyclin-dependent kinase inhibitor 1A (P21) (Cdkn1a), mRNA."	Cdkn1a	0.65	4.72	0.32	4.68	10.6234	16.27	6	1	1.68	0	0.003
GATGAGAAGGGGAAGCA	5	4	NM_008891	"pinin (Pnn), mRNA."	Pnn	0.65	0.63	0.97	7.49	1.32792	0.33	0	0	0	0	0.003
TTGAGTCCCAAATGCCA	5	1	NM_009180	"ST6 (alpha-N-acetyl-neuraminyl-2,3-beta-galactosyl-1, 3)-N-acetylgalactosaminide alpha-2,6-sialyltransferase 2 (St6galnac2), mRNA."	St6galnac2	0	0.94	0	2.81	2.98783	1	0	0	0	0	0.003
TTTTGAGTGAGCTTAAA	5	28	NM_009441	"tetratricopeptide repeat domain 3 (Ttc3), mRNA."	Ttc3	6.85	1.26	1.62	24.96	3.65179	1	2	0	0.84	0	0.003
GGAGGGGGGAACAAGTC	5	1	NM_022325	"cathepsin Z (Ctsz), mRNA."	Ctsz	6.2	17.31	6.48	69.58	66.7282	49.13	1	8	13.44	11	0.003
GGCGGTTTGTAATCCAG	5	1	NM_022999	"proline-rich Gla (G-carboxyglutamic acid) polypeptide 2 (Prrg2), mRNA."	Prrg2	1.3	1.57	1.3	13.42	23.9026	14.94	3	0	0	1	0.003
GTGTGCCGCTGGATCGC	5	1	NM_025582	"RIKEN cDNA 2810405K02 gene (2810405K02Rik), mRNA."	2810405K02Rik	1.63	1.26	2.59	21.22	2.32387	11.95	0	2	0	0	0.003
GAGGGTAGCTACAACAA	5	2	NM_026545	"proteasome (prosome, macropain) 26S subunit, non-ATPase, 8 (Psmd8), mRNA."	Psmd8	18.59	4.41	10.69	53.36	6.63962	13.28	15	7	2.52	1	0.003
ACAAAAATGACAAACAA	5	1	NM_027026	"leucine rich repeat containing 46 (Lrrc46), mRNA."	Lrrc46	0	0.31	0	0	0.331981	1.66	0	0	0	0	0.003
GAGAATGGTGTCTTTTT	5	1	NM_029269	"secreted phosphoprotein 2 (Spp2), mRNA."	Spp2	0	2.2	0	6.86	5.64368	1	1	0	0	0	0.003
GTGCGCTAGAGCGCGGT	5	1	NM_173742	"DNA segment, Chr 11, Brigham & Women's Genetics 0434 expressed (D11Bwg0434e), mRNA."	D11Bwg0434e	9.13	12.28	9.72	34.32	67.3922	73.7	1	6	2.52	4	0.003
CCTGTTAGGGAAGCAAA	5	1	ENSMUSG00000032565	nudix (nucleoside diphosphate linked moiety X)-type motif 16 [Source:MarkerSymbol;Acc:MGI:1922936]	Nudt16	0.65	0.94	0	3.12	0.663962	1	0	0	0.84	0	0.0029
AGTACAATGACATCAAG	5	1	ENSMUSG00000044627	RIKEN cDNA 2900010J23 gene [Source:MarkerSymbol;Acc:MGI:1920181]	2900010J23Rik	34.57	10.07	19.43	72.71	16.5991	24.57	6	18	2.52	2	0.0029
GGAAAATGGCACAGCCT	5	4	NM_007838	"dolichyl-di-phosphooligosaccharide-protein glycotransferase (Ddost), mRNA."	Ddost	7.18	19.83	19.11	52.73	41.4976	36.19	14	14	11.76	8	0.0029
CCCTCCATAACCAAGTC	5	11	NM_010173	"fatty acid amide hydrolase (Faah), mRNA."	Faah	0	0	0	0.62	0.663962	2.66	0	0	0	0	0.0029
ATGTTTGGGGAAGGCCC	5	8	NM_011494	"serine/threonine kinase 16 (Stk16), mRNA."	Stk16	10.44	5.35	3.24	26.52	4.97972	9.63	4	1	0	3	0.0029
GGCTTACCCCCTTCTAC	5	1	NM_019875	"ATP-binding cassette, sub-family B (MDR/TAP), member 9 (Abcb9), mRNA."	Abcb9	0	0	0	1.56	2.32387	3.98	0	0	0.84	0	0.0029
TAGCTCTTGCTTTTTTG	5	1	NM_024209	"protein phosphatase 6, catalytic subunit (Ppp6c), mRNA."	Ppp6c	4.57	1.57	0.65	20.28	1.32792	4.32	3	1	0	0	0.0029
TCAGCCTTGTCGGTGGC	5	2	NM_153152	"RIKEN cDNA 2410015M20 gene (2410015M20Rik), mRNA."	2410015M20Rik	25.77	18.88	17.49	69.9	20.5828	36.52	2	6	4.2	7	0.0029
CAGCTCATCTAAGAGGA	5	2	NM_206924	"jumping translocation breakpoint (Jtb), mRNA."	Jtb	0	0.31	0	2.81	0.331981	1	0	0	0	1	0.0029
CAGCTGGCCAGCTCAGC	5	1	XM_912718	"PREDICTED: thyroid hormone receptor interactor 11, transcript variant 3 (Trip11), mRNA."	Trip11	0.33	0.94	0.32	10.61	1.32792	1	0	2	3.36	0	0.0029
GTAGGAATGTCAGGAGG	5				nt_039624	0.33	0	0.32	2.18	0	0.33	0	0	0	0	0.0029
ATGTTGTCACTCACGAA	5	18	NM_001080780	"ret proto-oncogene (Ret), transcript variant 4, mRNA."	Ret	0	0.31	0	0.94	1.32792	2.99	0	0	0	1	0.0028
AACTGTCAGATTTTGGC	5	7	NM_007952	"protein disulfide isomerase associated 3 (Pdia3), mRNA."	Pdia3	0.33	0	0	2.18	0	0	0	0	0	0	0.0028
TCGACCATCGCCAAGGA	5	7	NM_024243	"fucosidase, alpha-L- 1, tissue (Fuca1), mRNA."	Fuca1	0.65	0	0	5.93	0.995943	0.66	0	0	0	0	0.0028
TTCACAGATCAAGAAAA	5	1	NM_025515	"coiled-coil domain containing 90B (Ccdc90b), mRNA."	Ccdc90b	8.48	1.57	2.59	24.03	2.98783	5.31	7	1	3.36	0	0.0028
GCCGTGCCTGGTGTCAG	5	1	NM_026411	"RIKEN cDNA 1700021F05 gene (1700021F05Rik), mRNA."	1700021F05Rik	7.83	0.63	1.94	22.78	2.32387	2.99	1	1	0	1	0.0028
CAGTTGGGAGTAAGAGG	5	9	NM_026640	"RIKEN cDNA 4632417K18 gene (4632417K18Rik), mRNA."	4632417K18Rik	0	0.31	0	1.25	0.331981	0.33	0	0	0	0	0.0028
GAGAAATATACCCAGCG	5	1	NM_170671	"Mycbp associated protein (Mycbpap), mRNA."	Mycbpap	0	0	0	1.56	0	0	0	0	0	0	0.0028
ACTGAATTAGTGATACT	5				nt_039207	0.33	0	0	2.18	0.331981	0	0	0	0	0	0.0028
AGCTGGATTCCTCAGGA	5	2	BC011255	"signal sequence receptor, alpha, mRNA (cDNA clone MGC:19285 )"	Ssr1	2.28	0.94	0.65	12.48	2.65585	1.66	4	1	0	0	0.0027
GACGACCCAGACAGACA	5	20	NM_001005506	"taxilin alpha (Txlna), mRNA."	Txlna	0.33	0.31	0	1.56	0	1	0	0	0	0	0.0027
GGTTGATGACTGGGACA	5	1	NM_001081065	"zinc finger protein 707 (Zfp707), mRNA."	Zfp707	0	0.31	0.97	6.24	0.331981	1.33	0	0	0	0	0.0027
CACGTAAAGATAACAAA	5	41	NM_001081422	"RIKEN cDNA A230054D04 gene (A230054D04Rik), mRNA."	A230054D04Rik	0	0	0.65	1.56	1.32792	0	0	0	0	0	0.0027
TCCTCTTCCCCCCTCTG	5	1	NM_008019	"FK506 binding protein 1a (Fkbp1a), mRNA."	Fkbp1a	24.46	8.18	19.43	69.9	15.2711	12.95	5	17	8.4	0	0.0027
AAATTCTCTGCGAAGTA	5	1	NM_010274	"glycerol phosphate dehydrogenase 2, mitochondrial (Gpd2), mRNA."	Gpd2	0.33	0.63	0	7.8	1.65991	0.33	0	0	0	0	0.0027
CCACCCAGTTCCGCTGT	5	1	NM_016907	"serine protease inhibitor, Kunitz type 1 (Spint1), mRNA."	Spint1	0	0.63	0.32	3.43	8.96349	4.32	0	0	0.84	1	0.0027
ATGCAAAATTTTGGGTT	5	2	NM_023214	"solute carrier family 30 (zinc transporter), member 7 (Slc30a7), mRNA."	Slc30a7	0.33	0.31	0	2.18	0	0.33	0	0	0	0	0.0027
CCAGCCAACAACAAGTG	5	1	NM_026686	"RIKEN cDNA 0610011F06 gene (0610011F06Rik), mRNA."	0610011F06Rik	4.57	3.46	1.3	26.21	12.2833	19.59	11	4	2.52	2	0.0027
AGGAATTGGAGCCTGCC	5	6	NM_172717	"checkpoint with forkhead and ring finger domains (Chfr), mRNA."	Chfr	0	0	0	0	0.663962	1.33	0	0	0	0	0.0027
CCTCCTGCCCAGCTGAC	5	15	NM_172913	"TOX high mobility group box family member 3 (Tox3), mRNA."	Tox3	0.98	1.57	0	0.94	4.31575	3.32	0	0	0	1	0.0027
GATGATGGTGCCAACTG	5	1	NM_178706	"sialic acid binding Ig-like lectin H (Siglech), mRNA."	Siglech	0.33	0	0	2.81	0.331981	0	0	1	0	0	0.0027
CCTATATAGTCTGTATA	5				nt_039617	0	0.63	0	0.62	2.32387	3.32	0	0	0	0	0.0027
GCCACAGTGACTGCTAG	5	1	NM_001099303	"hypothetical LOC545667 (LOC545667), mRNA."	RP23-46M23.4	0	0	0.65	0.94	1.99189	1.33	0	0	0	0	0.0026
CTGGACATCCGGGCGAG	5	4	NM_013471	"annexin A4 (Anxa4), mRNA."	Anxa4	0.65	0.94	0.65	5.3	4.97972	3.98	0	0	2.52	1	0.0026
AAAGAAAAACAGACACC	5	7	NM_016977	"melanocortin 4 receptor (Mc4r), mRNA."	Mc4r	0	0	0	0	0	1.33	0	0	0	0	0.0026
GGACTTTGCAAGTGCCC	5	5	NM_024231	"zinc finger like protein 1 (Zfpl1), mRNA."	Zfpl1	0.33	0	0	1.56	0	0	0	0	0	0	0.0026
GAATTCACTACATAAAC	5	1	NM_026039	"mediator of RNA polymerase II transcription, subunit 18 homolog (yeast) (Med18), mRNA."	Med18	0.65	1.57	0.32	4.37	2.32387	1	0	0	0	0	0.0026
GGGAAGATCCTGGACCA	5	1	NM_026129	"endoplasmic reticulum protein 29 (Erp29), mRNA."	Erp29	8.15	5.98	6.8	34.64	29.2143	12.28	6	6	0.84	1	0.0026
GAAAGTTGTAAAGGCTC	5	4	NM_026197	"methyltransferase 10 domain containing (Mett10d), mRNA."	Mett10d	0.65	0.63	0.97	2.18	0.663962	0	0	0	0	0	0.0026
AAACTGGGGGTGCTGGG	5	1	NM_177638	"crumbs homolog 3 (Drosophila) (Crb3), mRNA."	Crb3	0.33	0.94	0	4.99	1.65991	2.66	0	1	0.84	0	0.0026
CTAATCAGATCTCCCCC	5				nt_039189	0	0.63	0	2.18	1.99189	1.99	0	0	0	0	0.0026
GAAGCCTCCCAATATTG	5				nt_039207	0	0	0	1.25	0	0	0	0	0	0	0.0026
GAATAAGCTGGGTAGTA	5				nt_039551	0	0	0	1.25	0	0	0	0	0	0	0.0026
CCCTGAATAAACTCTAT	5	10	NM_001004190	"zinc finger protein 560 (Zfp560), mRNA."	Zfp560	0.33	0	0.32	0	0.663962	1.99	0	0	0.84	0	0.0025
GCTTGCTCTCAGTCACG	5	1	NM_009419	"protein-tyrosine sulfotransferase 2 (Tpst2), mRNA."	Tpst2	2.28	0	0.65	7.49	2.65585	4.65	0	0	0.84	0	0.0025
ATGTCTAAGCTGAGAAA	5	1	NM_016800	"vesicle transport through interaction with t-SNAREs 1B homolog (Vti1b), mRNA."	Vti1b	5.87	1.26	1.62	30.27	3.98377	3.98	5	2	2.52	1	0.0025
CCCGCCTCTGTAGTTTG	5	1	NM_181406	"arginyl-tRNA synthetase 2, mitochondrial (putative) (Rars2), mRNA."	Rars2	3.59	1.89	1.94	17.47	3.31981	2.99	2	0	0.84	1	0.0025
GCAAAATTACTCTGGGG	5	14	NM_199016	"ectonucleotide pyrophosphatase/phosphodiesterase 4 (Enpp4), mRNA."	Enpp4	0.65	0.31	0	2.18	0.663962	0.33	0	0	0	0	0.0025
TAGCCCTGCCTGGAAAT	5				nt_082868	0	0	0.32	1.25	0.663962	0.33	0	0	0	0	0.0025
AGCAGTGAGGCTTGGAG	5	4	ENSMUSG00000028647	c-myc binding protein [Source:MarkerSymbol;Acc:MGI:1891750]	Mycbp	0.33	0.31	0.65	2.18	0.331981	0.33	0	0	0	0	0.0024
CAAGAACCGTGCCATAG	5	1	NM_007885	"solute carrier family 26 (sulfate transporter), member 2 (Slc26a2), mRNA."	Slc26a2	0	0	0	1.25	0.331981	0	0	0	0	0	0.0024
AAAATAACCTAATAATA	5	1	NM_025714	"outer dense fiber of sperm tails 2-like (Odf2l), mRNA."	Odf2l	0	0	0.32	1.87	0.331981	0.33	0	0	0.84	0	0.0024
CAGTTTATGTTGCTTTT	5	10	NM_026887	"adaptor-related protein complex 1, sigma 2 subunit (Ap1s2), mRNA."	Ap1s2	0.33	0.63	0.97	0.31	0.663962	1.66	0	0	0	0	0.0024
CCCTGAGACTTAGCAAG	5	1	NM_028024	"NFKB inhibitor interacting Ras-like protein 2 (Nkiras2), mRNA."	Nkiras2	0.98	2.52	2.92	13.11	0.663962	3.98	4	1	0	1	0.0024
CCTTTAGTCTCATCTCA	5	1	NM_028398	"alanine-glyoxylate aminotransferase 2-like 2 (Agxt2l2), mRNA."	Agxt2l2	0	0	0.32	0.31	0	1.33	0	0	0	0	0.0024
CTTCCAATTAAAAAACA	5	1	NM_198409	"retinoic acid induced 2 (Rai2), mRNA."	Rai2	0	0.31	0	1.87	0.663962	0.33	0	0	0	0	0.0024
CACACAGGTACTCAGGG	5				nt_039206	0.65	0.94	0	2.5	1.99189	1	0	1	0	1	0.0024
AATTATACAGAGGTATG	5				nt_039718	0.33	0	0	2.18	0	0	0	0	0	0	0.0024
GGGATATAAAATGTGTG	5	1	BC057876	"DnaJ (Hsp40) homolog, subfamily A, member 1, mRNA (cDNA clone MGC:68213 )"	Dnaja1	22.83	7.87	8.75	53.98	16.5991	13.61	8	7	3.36	1	0.0023
ACCTGCGCCTTCGTGGG	5	1	NM_008144	"Bernardinelli-Seip congenital lipodystrophy 2 homolog (human) (Bscl2), mRNA."	Bscl2	3.59	0.63	0.97	20.91	2.65585	8.3	4	1	0.84	0	0.0023
GAAGGACCCTGCCTTGG	5	1	NM_011817	"growth arrest and DNA-damage-inducible 45 gamma (Gadd45g), mRNA."	Gadd45g	4.57	3.46	1.94	7.18	13.2792	18.59	0	1	1.68	1	0.0023
GATGTGTGAGGAGAGTG	5	1	NM_023622	"ral guanine nucleotide dissociation stimulator-like 3 (Rgl3), mRNA."	Rgl3	0.33	0	0	0.94	1.65991	1.66	0	0	0.84	0	0.0023
AACGAGGAGGACCCTGA	5	7	NM_026009	"coiled-coil domain containing 47 (Ccdc47), mRNA."	Ccdc47	0.65	0	0.65	3.12	0	0.33	0	0	0	0	0.0023
TGACTGGAAACTATGCC	5	16	NM_173868	"suppression of tumorigenicity 18 (St18), mRNA."	St18	0.33	0	0	0.94	1.99189	1.33	0	0	0	0	0.0023
AACAGTTGACTGAGTCA	5	12	NM_178347	"CDC23 (cell division cycle 23, yeast, homolog) (Cdc23), mRNA."	Cdc23	0.33	0	0	4.68	1.32792	0	0	1	0	0	0.0023
GATCACAGCATCTGTAG	5				nt_039189	0.33	0.31	0	2.18	0.663962	0.66	0	0	0	0	0.0023
GACTGAAGCACAGTGGT	5	1	BC034069	"cDNA sequence , mRNA (cDNA clone MGC:31276 )"	BC034069	0.98	1.57	0.32	2.18	5.64368	9.96	2	3	0.84	4	0.0022
TGGGTGTCCCCTGGTGC	5	1	ENSMUSG00000003378	"glutamate receptor, ionotropic, kainate 5 (gamma 2) [Source:MarkerSymbol;Acc:MGI:95818]"	Grik5	17.94	9.44	4.53	11.86	19.5869	45.48	4	1	1.68	3	0.0022
GCCGCGCGACCCCTCTC	5	1	ENSMUSG00000019897	coiled-coil domain containing 59 [Source:MarkerSymbol;Acc:MGI:1289302]	Ccdc59	0.65	0.31	0	0.94	1.32792	1.33	0	0	0	0	0.0022
CTCACCTGATCACCTGA	5	1	ENSMUSG00000046727	RIKEN cDNA 0610010O12 gene [Source:MarkerSymbol;Acc:MGI:1913310]	0610010O12Rik	0.33	4.09	0.32	19.35	15.2711	13.28	7	1	2.52	0	0.0022
TCCTCCACTTTGTAAGA	5	2	NM_001013784	"RIKEN cDNA E130309D14 gene (E130309D14Rik), mRNA."	E130309D14Rik	0	0	0	1.25	0	0	0	0	0	0	0.0022
TCCTTCCTGCCTGTGAA	5	17	NM_001081304	"activating transcription factor 6 (Atf6), mRNA."	Atf6	0	0.31	0.32	1.25	0.663962	0.66	0	0	0	0	0.0022
AGATTAGTCCTGGAGGG	5	1	NM_001081362	"transformation/transcription domain-associated protein (Trrap), mRNA."	Trrap	5.54	3.46	0.65	18.1	2.65585	2.99	4	1	0	0	0.0022
CGGGAGGAGAATGGTCT	5	5	NM_008131	"glutamate-ammonia ligase (glutamine synthetase) (Glul), mRNA."	Glul	1.3	0.63	1.3	14.35	1.32792	2.66	4	1	0	2	0.0022
TCGGAAATGAGGGCTGC	5	3	NM_011503	"syntaxin binding protein 2 (Stxbp2), mRNA."	Stxbp2	3.59	7.24	1.94	8.43	6.9716	12.62	0	1	1.68	2	0.0022
GCTGAGCTGGGCTGGCG	5	1	NM_013792	"alpha-N-acetylglucosaminidase (Sanfilippo disease IIIB) (Naglu), mRNA."	Naglu	0.33	0.31	0.32	2.5	0.331981	1.33	0	0	0.84	0	0.0022
GTTATCCCCACACAAGG	5	16	NM_027400	"lectin, mannose-binding, 1 (Lman1), mRNA."	Lman1	1.3	1.26	1.62	4.68	1.99189	0.66	0	0	0.84	0	0.0022
AAAGTCCTTTTTATTGT	5	1	NM_027810	"Bardet-Biedl syndrome 7 (Bbs7), mRNA."	Bbs7	0	0.31	0	1.56	0	0	0	0	0	0	0.0022
GGCTCCTTGGGTGGGAT	5	1	NM_144891	"ganglioside-induced differentiation-associated protein 1-like 1 (Gdap1l1), mRNA."	Gdap1l1	0.33	0.63	0.32	1.25	10.2914	8.63	0	0	0	0	0.0022
GAATGGCACCATTTGTA	5	1	NM_173733	"sulfite oxidase (Suox), mRNA."	Suox	0	0	0.32	2.81	1.99189	1.33	0	0	0	0	0.0022
CTGGGAGATCTAACTCA	5				nt_039433	0.65	0	0.97	2.81	1.65991	0.33	0	0	0	0	0.0022
GGGGGAAGTTCTAGAGG	5				nt_039267	0.98	0.63	0.32	11.23	6.63962	1.66	0	0	1.68	3	0.0022
GTCTGGCCTTCAGTTCT	5	1	BC021432	"zinc finger, DHHC domain containing 12, mRNA (cDNA clone MGC:29338 )"	Zdhhc12	3.26	4.09	1.3	10.3	6.9716	5.64	0	0	0.84	0	0.0021
CCTCCTTAAAGGCCTAA	5	1	ENSMUSG00000020639	"profilin family, member 4 [Source:MarkerSymbol;Acc:MGI:1920121]"	Pfn4	0	0	0.32	1.25	0	0	0	0	0	0	0.0021
CAGAGGAAGGGAGCTCA	5	10	ENSMUSG00000034621	G patch domain containing 8 [Source:MarkerSymbol;Acc:MGI:1918667]	Gpatch8	1.63	0.94	0.32	4.99	0.331981	1	0	1	0	0	0.0021
CTTTCATACAGGGTGCT	5	1	NM_001009947	"dedicator of cytokinesis 11 (Dock11), mRNA."	Dock11	0.98	3.46	0	14.04	5.3117	0.66	2	0	1.68	2	0.0021
GGGCCATCCAGATCCAG	5	1	NM_016812	"Btg3 associated nuclear protein (Banp), mRNA."	Banp	3.59	2.52	0.97	12.48	4.64773	2.99	1	0	0	0	0.0021
ACCTACCTCTACGAGGA	5	1	NM_021534	"peroxisomal membrane protein 4 (Pxmp4), mRNA."	Pxmp4	1.63	0.31	0.65	4.99	1.99189	2.99	2	2	0	0	0.0021
TGTCATCTTCTATTTCT	5	1	NM_025473	"RIKEN cDNA 1810037C20 gene (1810037C20Rik), mRNA."	1810037C20Rik	0.98	0.63	0.97	7.8	1.32792	3.65	0	1	0.84	3	0.0021
AAAATTACGATGAGCCC	5	1	NM_028576	"RIKEN cDNA 1700106N22 gene (1700106N22Rik), mRNA."	1700106N22Rik	0.33	0	0.97	4.06	1.32792	1	0	0	0	0	0.0021
CTGAAACCAGGAAAGGT	5	1	NM_133923	"tubulin tyrosine ligase-like family, member 3 (Ttll3), mRNA."	Ttll3	0.33	0	0	1.56	1.65991	0.33	0	0	0	0	0.0021
GCAACTGAACGATCCTA	5	8	NM_172625	"RIKEN cDNA D030070L09 gene (D030070L09Rik), mRNA."	D030070L09Rik	0	0	0	1.25	0	0	0	0	0	0	0.0021
AGAGCAGAGAAGCAGCT	5	10	NM_172661	"RIKEN cDNA 5830434P21 gene (5830434P21Rik), mRNA."	5830434P21Rik	2.28	1.89	1.3	9.99	3.98377	1.66	3	0	0.84	0	0.0021
GTGCCAAGGTCCTGTGG	5				nt_082868	0.33	0.31	0	0.94	1.32792	5.98	0	1	0	1	0.0021
GCCGGCAGCAGCAGATG	5	3	ENSMUSG00000053289	DEAD (Asp-Glu-Ala-Asp) box polypeptide 10 [Source:MarkerSymbol;Acc:MGI:1924841]	Ddx10	0.33	0	0.32	2.18	0.663962	0.33	0	0	0	0	0.002
GGGTGGGAAAAGGGGGC	5	5	NM_011213	"protein tyrosine phosphatase, receptor type, F (Ptprf), mRNA."	Ptprf	2.61	4.09	0.65	17.79	9.29547	1.66	4	0	2.52	6	0.002
ACATAAAAGCCCAATTC	5	2	NM_025273	"pterin 4 alpha carbinolamine dehydratase/dimerization cofactor of hepatocyte nuclear factor 1 alpha (TCF1) 1 (Pcbd1), mRNA."	Pcbd1	0.33	0.31	0	1.56	1.65991	2.32	0	0	0	0	0.002
ACTGAGGAAGGTGAGCC	5	4	NM_026626	"EF-hand calcium binding domain 2 (Efcab2), mRNA."	Efcab2	0.33	0.31	0.32	4.37	1.32792	1.66	0	0	0	0	0.002
CTGGGGCCTGGGTTCAG	5	5	NM_029787	"cytochrome b5 reductase 3 (Cyb5r3), mRNA."	Cyb5r3	0.33	0.94	0.97	1.87	1.65991	5.64	0	1	1.68	0	0.002
TAGTGCAAAGGGACATT	5	2	NM_178114	"adhesion molecule with Ig like domain 2 (Amigo2), mRNA."	Amigo2	0.33	0	0	0	1.65991	2.99	0	0	0.84	0	0.002
GTTGGTGAGAATTTCTG	6				nt_039578	0	0	0	0	0.331981	1.99	0	1	0	0	0.5179
GCTCTAGGCTTGTTTCT	6	2	BC096054	"RIKEN cDNA 4930488E11 gene, mRNA (cDNA clone MGC:106799 )"	4930488E11Rik	0	0	0.32	13.11	4.31575	0	12	0	0	0	0.2095
CCCGTCTATTTAGAGTG	6				nt_039207	0	0.63	0	2.18	1.65991	0	0	1	0	0	0.2095
TGGGTGAGCTTTGCCTG	6				nt_039621	0	0.63	0	0.31	0.663962	4.65	3	0	0	0	0.1686
TATCTGCTTTATCCACC	6				nt_039207	0	0.94	0	1.87	3.31981	5.64	4	0	0	0	0.1583
GGAAGCTGTCATTTCCT	6				nt_039621	0	0	0	1.56	0	0.33	0	1	0	0	0.0888
GTTCTTGATAAACTCAG	6	23	NM_031156	"insulin degrading enzyme (Ide), mRNA."	Ide	0.33	0	0	1.56	0	0	0	1	0	0	0.0723
ATGACTGATAGCAAGTC	6	1	ENSMUSG00000064363	"predicted gene, ENSMUSG00000064363 [Source:MarkerSymbol;Acc:MGI:3710641]"	ENSMUSG00000064363	301.71	75.22	51.17	705.83	181.262	124.16	1338	195	269.69	579	0.0252
CCGAGTTACCTGTAAAG	6	1	NM_009919	"cornichon homolog (Drosophila) (Cnih), mRNA."	Cnih	0.33	0.63	1.62	2.18	0	3.32	5	0	0	0	0.0239
GTGGAGAAACACTCGGA	6	1	ENSMUSG00000035540	group specific component [Source:MarkerSymbol;Acc:MGI:95669]	Gc	0.65	6.29	1.3	9.67	15.2711	1.66	18	4	0	3	0.0224
GCCTGGTCGCCTTCCCC	6	2	NM_181820	"transmembrane channel-like gene family 4 (Tmc4), mRNA."	Tmc4	0	0	0	1.87	0	0	1	0	0.84	0	0.0196
CTGTTTTGTGGCAAAGC	6	7	ENSMUSG00000031327	cysteine-rich hydrophobic domain 1 [Source:MarkerSymbol;Acc:MGI:1344694]	Chic1	0	0	0	1.25	0.331981	0.33	2	0	0	0	0.0164
TCTCACACCAAGTTTAC	6				nt_039621	0.33	0.31	0	1.87	0.331981	0	0	1	0	0	0.0142
AGGATCGCCAAGGAGGA	6	1	NM_028270	"aldehyde dehydrogenase 1 family, member B1 (Aldh1b1), mRNA."	Aldh1b1	0.33	0.94	1.94	14.35	3.65179	1.99	20	7	0	0	0.014
TCTTGTACCTTCCCTGG	6				nt_039624	0	0.31	0	1.25	0.331981	0	0	1	0	0	0.012
CATAAGGGCAGAGAGCT	6				nt_039551	0.33	0	0	1.25	0	0	0	1	0	0	0.011
GGTTAAGCGATTTGAAG	6				nt_039424	0	0.63	0.97	1.25	0.331981	0.33	0	0	0	0	0.0103
GTGGCTCACCGCTATCT	6				nt_039240	0	0	0	0	0	1.99	2	0	0	2	0.0092
TCAGTCAGGGAAACGAG	6	4	NM_011307	"ubiquitin interaction motif containing 1 (Uimc1), mRNA."	Uimc1	0.33	0.31	0	1.87	0.331981	0	0	2	0	0	0.0089
CTTACATTGGTCATCCT	6	2	NM_053102	"selenoprotein (Sep15), mRNA."	2015-09-01	0.33	0	5.18	12.79	0	0	10	0	0	0	0.0087
TGGGCCCTGGGGCAGGC	6				nt_039474	0.65	0.31	0	1.25	0	0	0	1	0	0	0.0082
CTACCAGGAACAGAGTG	6	2	BC030165	"ribosomal protein L7-like 1, mRNA (cDNA clone MGC:29149 )"	Rpl7l1	0	0	0	2.18	0	0	0	1	0	0	0.0081
CAAAACCCTCCCAGATG	6				nt_166285	0.33	0.31	0.32	1.25	0.331981	0	2	0	0	0	0.007
GACGAATAATCGTTGTG	6	19	ENSMUSG00000048670	paternally expressed 10 [Source:MarkerSymbol;Acc:MGI:2157785]		0	0	0	1.87	1.32792	0	0	1	0	0	0.0065
GCCCGGGAATAAATTCA	6	1	ENSMUSG00000062328	ribosomal protein L17 [Source:MarkerSymbol;Acc:MGI:2448270]	Rpl17	145.8	147.3	265.27	49.93	109.554	181.26	604	214	152.91	93	0.0065
GAGTCAAGGACACATTT	6	2	BC026660	"RIKEN cDNA 4922503N01 gene, mRNA (cDNA clone MGC:37599 )"	4922503N01Rik	0	0.31	0	0.31	1.32792	1.99	0	1	0	0	0.0062
GTGAAGCTCAACAGGTC	6	3	NM_031169	"potassium large conductance calcium-activated channel, subfamily M, beta member 1 (Kcnmb1), mRNA."	Kcnmb1	0.33	0	0	1.56	1.32792	0.33	0	1	0	0	0.0053
GGCTTCGGTCTTTTTGA	6	1	ENSMUSG00000007892	"ribosomal protein, large, P1 [Source:MarkerSymbol;Acc:MGI:1927099]"	Rplp1	178.42	217.8	338.79	34.01	114.201	202.51	671	377	215.92	43	0.0052
ACTGGACTACTCCCGCC	6	13	NM_172596	"SEC24 related gene family, member C (S. cerevisiae) (Sec24c), mRNA."	Sec24c	0.33	0.31	0	1.56	0	0	1	1	0	0	0.0051
GCTGCTCACTTCCTGGA	6	1	NM_008340	"insulin-like growth factor binding protein, acid labile subunit (Igfals), mRNA."	Igfals	0	0.31	0	0.62	1.32792	1.66	0	1	0	0	0.005
AGGCCCCTAATTGCTAA	6	23	NM_146019	"chromodomain helicase DNA binding protein 3 (Chd3), mRNA."	Chd3	0	0.94	0	2.81	0	0	4	0	0.84	0	0.0043
GTATCCTCAGTTGATAG	6	2	XM_001479287	"PREDICTED: RIKEN cDNA 2210415I11 gene (2210415I11Rik), mRNA."	2210415I11Rik	0.65	0.63	0	0	0	1.66	0	2	0.84	0	0.0038
CAGGGCCTCACGGCCGG	6	2	NM_008532	"tumor-associated calcium signal transducer 1 (Tacstd1), mRNA."	Tacstd1	0.65	8.5	0.32	45.56	8.96349	13.94	40	3	21	4	0.0036
GTGGCCCTGTCAGTCCA	6	1	NM_028050	"RIKEN cDNA 1600016N20 gene (1600016N20Rik), mRNA."	1600016N20Rik	1.3	0.94	0.32	1.25	2.32387	2.32	4	0	0.84	0	0.0036
GTGCTCGGGACCAAGGC	6	2	NM_134109	"immunoglobulin-like domain containing receptor 1 (Ildr1), mRNA."	Ildr1	0	0	0	0.62	1.32792	1.33	2	0	0	1	0.0034
GATAGTAGGAAACGTCT	6				nt_039674	0.33	0	0	1.25	0	0	0	1	0	0	0.0034
CTGGCCGCGGCGCTGGA	6	18	ENSMUSG00000016487	"PTPRF interacting protein, binding protein 1 (liprin beta 1) [Source:MarkerSymbol;Acc:MGI:1914783]"	Ppfibp1	0.33	0	0	1.25	0.331981	0.33	0	1	0	0	0.0032
GTGCAGTGGTACATTTC	6				nt_078575	0.98	0.31	0	3.12	0.331981	0.33	2	0	0	0	0.0032
TAAGGGCGCCGAGGGGC	6				nt_166285	1.3	0.94	1.94	4.06	1.99189	0.66	0	0	0	0	0.0031
CCAAGAAACATTGAAGG	6	13	NM_008636	"metal response element binding transcription factor 1 (Mtf1), mRNA."	Mtf1	0.65	1.26	0	4.68	0	0.66	3	1	0	0	0.003
GCACTAGTGTTAAATAA	6	22	NM_153167	"WD repeat domain 32 (Wdr32), mRNA."	Wdr32	0	1.26	0.32	0	0.331981	0.33	0	2	0.84	0	0.003
CCAACAACTACCCCGAG	6	4	NM_134020	"transmembrane emp24 protein transport domain containing 4 (Tmed4), mRNA."	Tmed4	0	0	0.32	1.25	0.331981	0	0	1	0	0	0.0029
TGAGAGGTGCCCGTCCT	6	2	NM_001033304	"RIKEN cDNA 5330417C22 gene (5330417C22Rik), mRNA."	5330417C22Rik	0	0.63	0.32	0.62	2.98783	2.66	0	3	0	1	0.0028
ACTATGTTAAGAGGGAG	6	1	ENSMUSG00000052752	Tnf receptor-associated factor 7 [Source:MarkerSymbol;Acc:MGI:3042141]	Traf7	0	0	0	3.43	0	0.33	4	3	0	0	0.0027
CTAGGCAAACATTCTAC	6	1	NM_031874	"RAB3D, member RAS oncogene family (Rab3d), mRNA."	Rab3d	0	0	0	0.94	2.32387	2.32	0	3	0.84	0	0.0027
CACACCTGGATACAGGA	6	11	NM_011176	"suppression of tumorigenicity 14 (colon carcinoma) (St14), mRNA."	St14	0.33	2.52	0	5.62	2.98783	1.66	7	1	2.52	1	0.0026
TTCTCAAATGTGACAGA	6	5	NM_029669	"DnaJ (Hsp40) homolog, subfamily C, member 18 (Dnajc18), mRNA."	Dnajc18	0.65	0.63	0	2.18	1.32792	1.33	4	0	0.84	0	0.0026
GTCACCTGATCAGTGGC	6	1	ENSMUSG00000073139	cDNA sequence BC023829 [Source:MarkerSymbol;Acc:MGI:2448555]	BC023829	0.33	0.63	0	1.56	5.97566	3.32	6	0	0	1	0.0025
TCATCGCTGTACTCGGG	6	6	NM_145760	"ADP-ribosylation factor GTPase activating protein 1 (Arfgap1), mRNA."	Arfgap1	0.65	0	0.32	3.12	0.331981	1	0	2	0	0	0.0025
CAAACCTCCATAGACCG	6				nc_005089	83.17	24.86	29.47	46.81	35.19	34.86	192	59	26.89	5	0.0025
CTGCTGAGAGTTCGTTC	6				nt_039268	0	0.63	0	1.25	3.31981	1.66	0	2	0	1	0.0024
TGAATTCCTTTCTAATA	6	9	ENSMUSG00000006763	serum amyloid A-like 1 [Source:MarkerSymbol;Acc:MGI:1926185]	Saal1	0.65	1.26	0.97	0.31	0.663962	0.33	3	0	0.84	0	0.0023
CTGTTCAGTGATGGCAC	6	1	NM_013807	"polo-like kinase 3 (Drosophila) (Plk3), mRNA."	Plk3	0.65	0.63	0	0	2.65585	0.66	2	0	0	1	0.0023
TCGAAGGTGTCCTTTAA	6	15	NM_026435	"ubiquitin-fold modifier 1 (Ufm1), mRNA."	Ufm1	0.98	0.31	0.32	1.87	0.331981	1	3	0	0.84	0	0.0023
TGTATAAGTCATCATTT	6				nt_039606	0	0	0	0	0.331981	1.66	0	1	0	0	0.0023
CACAGAGTCCTGTGCCT	6	1	ENSMUSG00000029524	sirtuin 4 (silent mating type information regulation 2 homolog) 4 (S. cerevisiae) [Source:MarkerSymbol;Acc:MGI:1922637]	Sirt4	0	0.31	1.3	1.87	0.331981	0.33	0	0	0	0	0.0022
CCTTTCAGCACTGGGCC	6	1	NM_007741	"procollagen, type IX, alpha 2 (Col9a2), mRNA."	Col9a2	0.33	0	1.3	1.25	3.31981	6.97	4	0	0	0	0.0022
GTGGCTCCCAACCATCC	6	2	NM_133229	"ripply3 homolog (zebrafish) (Ripply3), mRNA."	Ripply3	0.33	1.26	0.97	0.94	0.995943	1	5	0	0.84	1	0.0022
TGGATCAGACTGCCTGA	6	5	NM_138741	"serum deprivation response (Sdpr), mRNA."	Sdpr	0	0.63	0.65	2.18	0	0	0	2	1.68	0	0.0022
GCACTAAGCCACTCAGA	6	2	NM_134020	"transmembrane emp24 protein transport domain containing 4 (Tmed4), mRNA."	Tmed4	0	0	0.32	2.18	0.663962	0	0	1	0	0	0.0021
GTTTCTACTCTCTGACA	7				nt_039474	0	0.31	0	1.56	0.663962	0	0	0	0.84	0	0.2674
ACTCAGTTTCCCCAGAC	7				nt_039207	0	0	0	1.25	0.663962	0	0	0	0.84	0	0.101
GTTGGGTTAGATCCGGC	7				nt_165773	0	0	0	1.25	0.331981	0	0	0	0.84	0	0.0944
GTGAGCACCAAGGGAGC	7	1	NM_019741	"solute carrier family 2 (facilitated glucose transporter), member 5 (Slc2a5), mRNA."	Slc2a5	0	0	0	1.25	0.331981	1	0	0	0.84	0	0.0299
GTCAGCATAATGACTTC	7				nt_039207	0	0.31	0	1.25	0.663962	0	0	0	0.84	0	0.0235
CAAATCATTGATCTTTT	7				nt_039472	0	0	0	0.62	0	2.32	0	1	2.52	0	0.022
ATGCACATCCATCAATA	7				nt_039207	0	0.31	0	1.56	0.331981	0	0	0	0.84	0	0.0198
GAAGCCTGGGGCCAGTC	7	5	NM_181820	"transmembrane channel-like gene family 4 (Tmc4), mRNA."	Tmc4	0	0	0	1.25	0	0	0	0	0.84	0	0.0188
TGGAAAGTGAATTTGAA	7	1	NM_010234	"FBJ osteosarcoma oncogene (Fos), mRNA."	Fos	0.65	2.83	0.32	0	33.8621	27.55	0	0	22.68	0	0.0086
GCACTCGGGTGCGCCCC	7				nt_039621	0	0	0	1.25	0.663962	0.33	0	0	0.84	0	0.0082
TGACTAGAAGGAGAACC	7	1	NM_173749	"RIKEN cDNA E430002G05 gene (E430002G05Rik), mRNA."	E430002G05Rik	0	5.98	0.32	4.99	6.9716	4.65	1	1	15.12	6	0.008
ATCTACACACTCCCTTT	7	1	ENSMUSG00000053886	SH2 domain containing 4A [Source:MarkerSymbol;Acc:MGI:1919531]	Sh2d4a	0	0.63	0	1.25	0	0	0	0	2.52	0	0.0042
TCATTGTCTTCTCTTGT	7	1	NM_026085	"RIKEN cDNA 3110049J23 gene (3110049J23Rik), mRNA."	3110049J23Rik	0	0	0	1.56	0.663962	0.33	0	0	0.84	0	0.0038
CTTGTCAAAATAATGCT	7				nt_039353	0	0	0.32	1.25	0	0	0	0	0.84	0	0.0033
TTCTGGGCTACGCGGTG	7				nt_039460	0	0.31	0	1.25	0.331981	0	0	0	0.84	0	0.0032
GCCAAAATTTTGTAAGA	7	1	ENSMUSG00000038393	thioredoxin interacting protein [Source:MarkerSymbol;Acc:MGI:1889549]	Txnip	0.98	1.26	3.56	4.99	21.5788	27.55	4	4	32.77	13	0.0029
TAAATATTACTCTGTCC	7	1	NM_008281	"hepsin (Hpn), mRNA."	Hpn	0.33	2.83	0.32	1.25	2.98783	3.98	0	1	5.04	0	0.0028
GGATATGTGGTGTGTAT	7	1	NM_007913	"early growth response 1 (Egr1), mRNA."	Egr1	1.63	7.87	0	0	29.8783	30.87	1	4	27.73	7	0.0027
AATCAGGATGTGTCTCT	7	1	NM_145934	"signal transducing adaptor family member 2 (Stap2), mRNA."	Stap2	0.65	0.63	0	0.94	0.663962	1.66	0	0	3.36	0	0.0025
TAATGTTGCTAGAGTGA	7	1	NM_009864	"cadherin 1 (Cdh1), mRNA."	Cdh1	0.65	8.18	0.65	4.06	7.30358	5.98	1	4	15.96	5	0.0022
CCTTTAATCTTGGTAGG	7				nt_039492	0.33	0	0	1.56	0	0	0	0	0.84	0	0.002
CAGATGAATACATTTCC	8	2	NM_008100	"glucagon (Gcg), mRNA."	Gcg	2.28	10.07	0	314.22	187.901	127.81	16	1	31.93	284	2.8156
CAACCCCTGCCACCTGC	8				nt_039437	0	0	0	0.31	3.31981	71.38	0	1	6.72	85	2.4004
TTAGCATACTATTAAAC	8	2	NM_008386	"insulin I (Ins1), mRNA."	Ins1	0	0	0	0.62	1.99189	20.58	0	0	4.2	48	2.3651
TATGAAGCTTGTGATAA	8	1	NM_008386	"insulin I (Ins1), mRNA."	Ins1	0	0	0	0.62	0.995943	12.95	0	1	1.68	44	2.0611
CTGGACTTACAGACTCC	8				nt_039433	0	0.31	0	0.94	0.663962	5.64	0	1	0	11	0.695
CTGAAGGGACCTTTACC	8	3	NM_008100	"glucagon (Gcg), mRNA."	Gcg	0	0.31	0	10.61	5.3117	2.99	0	0	0	12	0.4581
AAATGTAATGCACTTTC	8				nt_109320	0	3.78	0	17.16	15.2711	27.22	3	0	5.04	64	0.2745
AAGATGCCCTGAGTGAC	8	2	NM_178899	"expressed sequence AI987662 (AI987662), mRNA."	AI987662	0	0	0	1.56	0.663962	0	0	0	0	1	0.2521
TACAAATATGTCTTCTT	8	1	NM_145399	"secretagogin, EF-hand calcium binding protein (Scgn), mRNA."	Scgn	0	0	0	2.5	7.30358	23.9	0	0	2.52	22	0.2475
CCCTAAACCAGGCTTCT	8				nt_039207	0	0.31	0	2.18	0.331981	0.66	0	0	0	3	0.1932
GAGCAGAGCCACATAGC	8				nt_039207	0	0.31	0	0.62	0	2.66	0	0	0	2	0.1735
GCTACGGAAAACATCCT	8	1	NM_011510	"ATP-binding cassette, sub-family C (CFTR/MRP), member 8 (Abcc8), mRNA."	Abcc8	0.33	2.52	0	20.59	14.6072	33.86	0	2	0.84	44	0.1354
GGAGAACCCCAGAAATC	8				nt_039240	0	0	0	0	0	1.66	0	0	0.84	3	0.1349
CAGCCTCTCTGGGGAAG	8	1	NM_011832	"insulin receptor-related receptor (Insrr), mRNA."	Insrr	0.33	0.63	0	0.62	5.64368	12.28	0	1	0.84	12	0.1251
CCTCAGCACCCGTGTGG	8				nt_166300	0	0	0	1.25	0	0	0	0	0	1	0.0989
GGGCACAACTGCAATAA	8	1	NM_007693	"chromogranin A (Chga), mRNA."	Chga	0.33	3.46	0	9.99	94.9466	76.02	0	3	17.64	166	0.0978
TTACTTAGCCTCTCGGA	8				nt_039424	0	0	0	1.56	1.65991	0	0	0	0	1	0.0917
TTTGAAAGAAGTGACTG	8	1	NM_001080815	"gastric inhibitory polypeptide receptor (Gipr), mRNA."	Gipr	0	0	0	0.62	1.32792	1.66	0	0	0	3	0.0905
GGAAGGATTAAATACTC	8	6	NM_021411	"RAB37, member of RAS oncogene family (Rab37), mRNA."	Rab37	0	0	0	0	0	1.33	0	0	0	4	0.0895
GCCACCAACACTGCACC	8	1	ENSMUSG00000053467	RIKEN cDNA A530088E08 gene [Source:MarkerSymbol;Acc:MGI:3603459]	A530088E08Rik	0	0	0	1.25	0	0	0	0	0	1	0.0631
CCTTCCTGCCCCGATGG	8				nt_039314	0	0	0	0.62	1.99189	2.32	0	0	0	5	0.0557
TGGATTTGTGGGCTGGA	8	1	NM_146149	"cDNA sequence BC026682 (BC026682), mRNA."	BC026682	0	0.31	0.65	0.31	1.99189	4.32	0	0	0	3	0.0438
CTGGGTAGATATGTGTT	8	2	NM_178189	"histone cluster 1, H2ac (Hist1h2ac), mRNA."	Hist1h2ac	0	0	0	0	0	2.32	0	0	0	1	0.0437
CACTCTGTCGGGGGGCT	8	1	NM_027132	"otopetrin 3 (Otop3), mRNA."	Otop3	0	0.94	0	1.87	0.331981	0.33	0	0	0	2	0.041
GCAGCTTAATGTTCATC	8	14	XM_001471674	"PREDICTED: hypothetical protein LOC100044163 (LOC100044163), mRNA."	LOC100044163	0	0.63	0	0	0.331981	1.66	0	0	0	1	0.0342
CTCTGTGCCGGCTACTT	8	1	NM_019447	"hepatocyte growth factor activator (Hgfac), mRNA."	Hgfac	0	0.63	0	1.56	0.331981	1.66	0	0	0	4	0.034
TACAAGGAAGACCTGGC	8				nt_039207	0	0	0	3.12	0.663962	0.33	0	0	0	2	0.0326
AATGTAGATGTGTGTGT	8	1	NM_021455	"MLX interacting protein-like (Mlxipl), mRNA."	Mlxipl	0	0.31	0	0	3.31981	5.31	0	0	0	6	0.0296
GGTATATTCCTATAGAG	8	1	NM_012045	"phospholipase A2, group IIF (Pla2g2f), mRNA."	Pla2g2f	0	0	0	1.56	4.97972	6.97	0	0	0.84	3	0.0284
GAGAGGGTGGCAGGGGG	8				nt_039207	0	0	0	0.94	1.65991	1.33	0	0	0	1	0.0248
TTTGGGCTGCCAGTCTC	8				nt_039428	0	0	0	1.25	0	0	0	0	0.84	3	0.0241
GGGGAGTTTTTAATTAA	8	1	NM_010292	"glucokinase (Gck), mRNA."	Gck	0	1.26	0	0.94	4.97972	3.98	0	0	0	3	0.0232
GATTTAAGAGTTTTATC	8	1	NM_013627	"paired box gene 6 (Pax6), mRNA."	Pax6	0	0	0	1.87	2.65585	4.32	0	0	0	7	0.0199
CAGGAAGGATATGAAGG	8	1	NM_009049	"regulated endocrine-specific protein 18 (Resp18), mRNA."	Resp18	0	1.89	0	50.55	18.5909	19.59	1	0	3.36	70	0.0198
TCTGGTTACACTTTGGA	8	2	NM_030725	"synaptotagmin XIII (Syt13), mRNA."	Syt13	0.98	1.26	0	3.74	23.5707	43.16	0	4	0	26	0.0166
CAATCATTTGTTTCTTT	8	2	BC036957	"paired box gene 6, mRNA (cDNA clone MGC:46875 )"	Pax6	0	0	0	4.06	4.31575	7.64	0	0	0	10	0.0165
TTACTAAAACAATATCT	8	1	NM_172838	"solute carrier family 16 (monocarboxylic acid transporters), member 12 (Slc16a12), mRNA."	Slc16a12	0	0	0	1.25	0	0.33	0	0	0.84	3	0.0145
TGTACAGCTAGGGTGAC	8				nt_039313	0	0.94	0	2.5	11.6193	18.26	0	1	0	17	0.0141
ACTTTTTTCTTTTATCT	8				nt_039240	0	0	0.32	1.25	0	0	0	0	0	1	0.0124
CAGTTGCAATAAAAATA	8	1	NM_010894	"neurogenic differentiation 1 (Neurod1), mRNA."	Neurod1	0	0.63	0	2.18	13.6112	8.96	2	1	0	15	0.0116
CACTGAATTATTTTCTT	8	1	NM_173868	"suppression of tumorigenicity 18 (St18), mRNA."	St18	0.33	0.63	0	0.62	2.98783	1.99	0	0	0	4	0.0105
GGTCCCTGAATGGCTGC	8	21	NM_198614	"RIKEN cDNA 4932409I22 gene (4932409I22Rik), mRNA."	4932409I22Rik	0	0.31	0	0	0.995943	2.32	0	0	0	2	0.0097
GCGGGGTCGCCGCTGCT	8	1	NM_013892	"proprotein convertase subtilisin/kexin type 1 inhibitor (Pcsk1n), mRNA."	Pcsk1n	0	0	0.65	3.43	1.65991	10.29	0	0	0.84	22	0.0093
TATCCTTGTTCATATGC	8				nt_039428	0	0	0	1.56	0.663962	0.33	0	0	0	1	0.009
CTGGGCTCAGCCAGGGA	8	10	NM_010404	"huntingtin-associated protein 1 (Hap1), mRNA."	Hap1	0	0	0	1.25	0.995943	0.33	0	0	0.84	2	0.0078
TCATAAAGTGGGGGAAC	8	3	NM_019741	"solute carrier family 2 (facilitated glucose transporter), member 5 (Slc2a5), mRNA."	Slc2a5	0	0	0.32	0.62	2.65585	3.32	0	0	0	3	0.0076
TATTTGCTTTATCGCTC	8				nt_039621	0	0	0	0.94	0	1.99	0	0	0	1	0.0076
CCTGTAATCTCAATAGT	8				nt_039551	0	0	0	1.25	0	0	0	0	0	1	0.0074
GGAGGAAGAGGTTACTG	8	8	NM_001033186	"src family associated phosphoprotein 1 (Skap1), mRNA."	Skap1	0	0	0	1.56	1.32792	0	0	0	0	3	0.007
CATTTTACATATTTATG	8	1	NM_009162	"secretogranin V (Scg5), mRNA."	Scg5	1.63	0.31	0	33.7	6.9716	16.27	3	0	1.68	39	0.0061
ATTAAAGCTAGATTTGA	8	1	NM_178671	"UBX domain containing 3 (Ubxd3), mRNA."	Ubxd3	0	0	0	0.62	0.331981	1.99	0	0	0	1	0.006
TTTCTGCAAAAAAAAAA	8	1	NM_026184	"ERO1-like beta (S. cerevisiae) (Ero1lb), mRNA."	Ero1lb	0	0	0	0.31	1.32792	2.32	0	0	0.84	3	0.0056
CTCTCCCAGACTTGGTC	8				nt_096135	0	0	0	1.87	0	0	0	0	0	2	0.005
GAGTAGATAGGCAGGGT	8	2	NM_023788	"melanoma antigen, family H, 1 (Mageh1), mRNA."	Mageh1	0	0	0	1.56	0	0.33	0	0	0	2	0.0048
TACTATAAAGTGTGTTT	8	1	ENSMUSG00000069072	"solute carrier family 7 (cationic amino acid transporter, y+ system), member 14 [Source:MarkerSymbol;Acc:MGI:3040688]"	Slc7a14	0	0	0	1.25	2.32387	3.98	0	0	1.68	6	0.0041
TGGCTCATCTTTGAAAC	8	7	NM_153139	"solute carrier family 36 (proton/amino acid symporter), member 1 (Slc36a1), mRNA."	Slc36a1	0	0	0	0	0.663962	1.33	0	0	0	1	0.0039
CTGTTGTCTGAACTTCT	8				nt_039624	0	0.31	0	1.25	0.331981	0	0	0	0	1	0.0038
TACATTGCACTTTGATC	8	1	ENSMUSG00000054423	CAPS1_MOUSE Isoform 2 of Q80TJ1 - (Mouse) [Source:Uniprot/Varsplic;Acc:Q80TJ1-2]	Cadps	0	0.31	0	4.99	4.97972	11.29	0	0	0	19	0.0036
TTCTAGAGAAAGGCCTG	8				nt_039624	0.33	0.63	0	1.25	0.995943	0	0	0	0	1	0.0029
AGGTTTTTGTGTGAGCT	8	1	BC069843	"nudix (nucleoside diphosphate linked moiety X)-type motif 7, mRNA (cDNA clone MGC:77997 )"	Nudt7	0.98	0.94	0.65	4.37	1.65991	2.32	0	0	0	7	0.0027
GGCTTGTTCCTTGGATG	8				nt_039207	0	0	0.32	1.87	0.663962	0	0	0	0	1	0.0027
TTTGGGCCCAGATTGTC	8	2	NM_019642	"ribophorin II (Rpn2), mRNA."	Rpn2	8.15	16.68	9.39	18.41	24.8986	30.54	9	18	15.12	64	0.0026
GTGCCTACCTATGAGTC	8	2	NM_027032	"Park2 co-regulated (Pacrg), mRNA."	Pacrg	0	0.63	0	1.56	3.65179	3.98	0	1	0	5	0.0026
CTCCTACCTCTTTAAAT	8	1	NM_130882	"cytochrome P450, family 4, subfamily f, polypeptide 13 (Cyp4f13), mRNA."	Cyp4f13	0.33	0.63	0.32	0	1.99189	2.99	0	0	0	6	0.0025
CTGGAGGCCAGGGTGGC	8				nt_039207	0	0.31	0.97	3.43	1.65991	1	0	1	0	3	0.0025
AGATATTAAAAGTCATT	8				nt_039207	0	0	0	0.31	1.99189	1.66	0	0	0	1	0.0025
GCGCTGTAGCTCAAAGA	8				nt_039185	0	0	0	1.25	1.32792	0.33	0	0	0	3	0.0025
CCAACTCTGCCCCAGGT	8	1	NM_008486	"alanyl (membrane) aminopeptidase (Anpep), mRNA."	Anpep	0	0.94	0	3.43	6.30764	2.66	0	2	5.04	8	0.0024
GAAACCATCTGTATTTC	8	1	NM_177078	"adrenergic receptor kinase, beta 2 (Adrbk2), transcript variant 1, mRNA."	Adrbk2	0.33	0.63	0.32	1.56	2.65585	6.97	0	0	0	13	0.0024
GTAAAGGGAGTTCTGGC	8	1	ENSMUSG00000034586	Usher syndrome 1G homolog (human) [Source:MarkerSymbol;Acc:MGI:2450757]	Ush1g	0.65	0.63	0.32	2.18	4.97972	11.62	3	0	0	7	0.0023
AGCTTGTGTATGCAGCC	8				nt_039206	0.33	0.31	0	0.31	0.331981	1.66	0	0	0.84	2	0.0023
GTCACCGGGTTCTTTTC	8				nt_039500	0.65	2.52	0.32	4.06	2.32387	7.97	0	1	0	7	0.0023
TCTCATCAAAAAATTCC	8				nt_039341	0	0	0	1.87	0	0.33	0	0	0	1	0.0023
TAGTCAGGGAGAAAACC	8	1	BC046768	"transcription factor 25 (basic helix-loop-helix), mRNA (cDNA clone MGC:61289 )"	Tcf25	6.85	14.79	7.45	9.67	19.5869	26.89	5	13	15.96	66	0.0021
TGTTGTACCTAATGTTG	8	1	NM_172430	"RIKEN cDNA 4930544G21 gene (4930544G21Rik), mRNA."	4930544G21Rik	0	0.63	0	1.87	4.97972	11.95	2	6	0	11	0.0021
TGAATATCCAAGTGCCT	8	1	XM_001471674	"PREDICTED: hypothetical protein LOC100044163 (LOC100044163), mRNA."	LOC100044163	0.33	0.63	0	1.25	3.98377	5.98	0	0	2.52	7	0.0021
TCCCTTTTTCACCGACT	8				nt_039678	2.94	1.57	0.97	4.37	2.65585	3.65	0	0	0.84	7	0.0021
TGTGTCTCCAACATTAA	8	1	NM_016672	"dopa decarboxylase (Ddc), mRNA."	Ddc	0	0	0.32	0.94	2.32387	0	0	0	0	1	0.002
TGTTGATTAGCCAGGTT	9	5	XM_907680	"PREDICTED: H2A histone family, member V (H2afv), mRNA."	H2afv	0.98	6.92	16.52	2.5	7.63556	0	8	0	0	0	0.1182
TCGCTGAGGCTTCTACC	9	1	NM_007526	"BarH-like homeobox 1 (Barx1), mRNA."	Barx1	0.33	1.26	18.79	0	0	0	14	1	0	0	0.0211
GCAGTAGCTTGCCCCCT	9				nt_039240	0	0	2.27	0	0	0	0	1	0	0	0.014
ACCCACAAACTTAAACA	9	15	NM_145575	"caldesmon 1 (Cald1), mRNA."	Cald1	0	0.31	1.62	0	0	0	2	0	0	0	0.0116
CGTGGATCCCTCTGCCA	9	1	NM_009876	"cyclin-dependent kinase inhibitor 1C (P57) (Cdkn1c), mRNA."	Cdkn1c	31.31	27.07	176.52	50.55	27.8864	7.97	53	36	0	1	0.0105
CATTTTCTGGCAAAACC	9	1	BC053489	"insulin-like growth factor 2, mRNA (cDNA clone MGC:60598 )"	Igf2	0.98	0.63	4.53	0.31	0	0	2	0	0.84	0	0.0089
GAACTCAGCGGAGAAAG	9	1	NM_008699	"NK2 transcription factor related, locus 3 (Drosophila) (Nkx2-3), mRNA."	Nkx2-3	0.33	0	6.15	0.31	0	0.33	6	0	2.52	0	0.0076
CACATAGTATATTAAAA	9				nt_039461	1.3	0	11.01	0.31	0	0	4	4	0.84	0	0.0057
GCCTGCTCCATTCCTCA	9	3	XM_985571	"PREDICTED: similar to valosin, transcript variant 1 (LOC675857), mRNA."	LOC675857	3.26	0	2.92	0.62	6.9716	0	4	1	0	0	0.0056
CCCCAGCCAGTGCCTAC	9	9	NM_012052	"ribosomal protein S3 (Rps3), mRNA."	Rps3	123.94	113.62	301.87	42.44	123.165	92.95	125	85	40.33	12	0.005
CACAAACGGTAGTCTTG	9	1	ENSMUSG00000050621	ribosomal protein S27 [Source:MarkerSymbol;Acc:MGI:1888676]	Rps27	127.86	196.09	326.16	125.75	152.711	175.29	382	106	62.17	10	0.0046
TGACCCCGGGACCAAAT	9	1	ENSMUSG00000063789	ubiquitin C [Source:MarkerSymbol;Acc:MGI:98889]	Uba52	52.84	209.31	301.22	22.15	168.646	95.28	287	230	68.05	3	0.0041
CCACCCTAATAAAATAT	9				nt_039353	0	0.31	1.3	0	0	0	2	0	0	0	0.004
GCGGCGGATGGAGACTT	9	4	NM_008495	"lectin, galactose binding, soluble 1 (Lgals1), mRNA."	Lgals1	30.99	29.27	149.96	6.24	3.31981	6.31	69	39	42.85	12	0.0035
CGGTGTCCCTGATGTCG	9				nt_039428	0	0.31	1.3	0	0.995943	0	0	2	0	0	0.0032
CAGTCTCTCAAGTCTCA	9				nt_096135	1.3	0	8.1	0.31	0	0.33	7	0	0	0	0.003
GTTCTTTCGTGTCTCAT	9				nt_039551	0.33	0	2.92	0	0	0	2	0	0	0	0.0027
CGGCGCGGAGGGCTCTT	9	1	NM_010129	"epithelial membrane protein 3 (Emp3), mRNA."	Emp3	1.3	3.46	15.87	0.31	0.331981	0.33	6	0	7.56	1	0.0024
TGCAGATTGGCCGGTGT	9	3	ENSMUSG00000021635	RAD17 homolog (S. pombe) [Source:MarkerSymbol;Acc:MGI:1333807]	Rad17	0	0	1.62	1.56	1.65991	1	3	0	0	0	0.0023
GTGGCTCAAACCATCTG	9	13	ENSMUSG00000075421			0	0.31	1.94	0	0.663962	0	0	1	0.84	0	0.0023
CTCAATAAATGGTTGAA	9	1	NM_009325	"thromboxane A2 receptor (Tbxa2r), mRNA."	Tbxa2r	0.33	0	2.27	0	0	0	0	3	0	0	0.0023
GGCTTCTTGAATGCATA	9	5	NM_008590	"mesoderm specific transcript (Mest), mRNA."	Mest	0	0.63	1.62	0	0	0	0	1	0	0	0.0021
GAGAACGAAACACCAAC	9	1	NM_177757	"kinesin family member 26B (Kif26b), mRNA."	Kif26b	0.65	0	2.59	0	0	0	3	0	0	0	0.0021
CCCTGGGTTCAGGAGAT	10	1	NM_025583	"chymotrypsinogen B1 (Ctrb1), mRNA."	Ctrb1	0	0.31	0	0	31.2062	74.36	17	3162	1443.41	385	18.0503
CCCGGGTGCAAGAAGAA	10	1	NM_018874	"pancreatic lipase related protein 1 (Pnliprp1), mRNA."	Pnliprp1	0	0	0	5.93	12.6153	18.26	16	1135	250.37	8	7.3993
TTCCAAGTGGAGGAGGT	10	2	NM_018874	"pancreatic lipase related protein 1 (Pnliprp1), mRNA."	Pnliprp1	0	0	0	0.31	0	0	10	163	36.97	1	4.7801
CAGTCCATCAACGACGC	10	2	NM_018809	"pancreas specific transcription factor, 1a (Ptf1a), mRNA."	Ptf1a	0	0	0	0	0	0	7	0	0	0	4.3629
CAAAGAATGCAATCTGA	10				nt_039700	0	0	0	0	0	0	7	0	0	0	4.3629
CTTGCAGTCTGAGTTCG	10				nt_039413	0	0	0	0	0	0	7	0	0	0	4.3629
TATATTGATTAGCCTGA	10				nt_039687	0	0	0	0	0	0	0	6	0	0	3.9115
CTTTAGTAACTCCTTGG	10	24	NM_001081068	"zinc finger protein 294 (Zfp294), mRNA."	Zfp294	0	0	0	0	0	0	6	0	0	0	3.8866
AGTAGTGTACTTTCTAC	10				nt_039687	0	0	0	0	0	0	0	16	0.84	0	3.8049
GATGAAAACTACTTTGT	10	11	NM_025991	"kelch repeat and BTB (POZ) domain containing 4 (Kbtbd4), mRNA."	Kbtbd4	0	0	0	0	0	0	5	0	0	0	3.3898
AGCCAGAGTGAGAAGCG	10	13	NM_183221	"FAT tumor suppressor homolog 4 (Drosophila) (Fat4), mRNA."	Fat4	0	0	0	0	0	0	5	0	0	0	3.3898
AAAACTACCCTAAGAGG	10				nt_039202	0	0	0	0	0	0	5	0	0	0	3.3898
CAAGGCCTAGACTTAGG	10				nt_039515	0	0	0	0	0	0	5	0	0	0	3.3898
CATCACATAGATGGGAG	10				nt_162143	0	0	0	0	0	0	5	0	0	0	3.3898
CTTCCAGCTCTCTCTCC	10				nt_039515	0	0	0	0	0	0	5	0	0	0	3.3898
GCCAACCCCTTTCCCAA	10				nt_039268	0	0	0	0	0	0	5	0	0	0	3.3898
GCTCAGCCTGGCGGCAG	10				nt_096135	0	0	0	0	0	0	5	0	0	0	3.3898
TACAAACTGGTAGATGC	10				nt_039492	0	0	0	0	0	0	5	0	0	0	3.3898
GCTTCATAGACAAAGGA	10	4	NM_018874	"pancreatic lipase related protein 1 (Pnliprp1), mRNA."	Pnliprp1	0	0	0	0	0	0	0	4	0	0	3.3087
GCCTCTGCGGGCGCGCG	10	11	NM_001081040	"coenzyme Q10 homolog A (yeast) (Coq10a), mRNA."	Coq10a	0	0	0	0	0	0	4	0	0	0	2.8675
GTACCAGCGAGTGGAGG	10	4	NM_008185	"glutathione S-transferase, theta 1 (Gstt1), mRNA."	Gstt1	0	0	0	0	0	0	4	0	0	0	2.8675
AAATTCATATATCTTTC	10				nt_039413	0	0	0	0	0	0	4	0	0	0	2.8675
AACAGCCATTCTTACCT	10				nt_039548	0	0	0	0	0	0	4	0	0	0	2.8675
AGAGTGCATTTTAGGGG	10				nt_039424	0	0	0	0	0	0	4	0	0	0	2.8675
AGGACAGGAGGCGAGGT	10				nt_096135	0	0	0	0	0	0	4	0	0	0	2.8675
CTACCCAGCATACCCAG	10				nt_165773	0	0	0	0	0	0	4	0	0	0	2.8675
CTGTGGCATATGCACAC	10				nt_039687	0	0	0	0	0	0	4	0	0	0	2.8675
GGGCTCCCCTGATAATG	10				nt_039674	0	0	0	0	0	0	4	0	0	0	2.8675
GTCCTGACATTGCCCCT	10				nt_039649	0	0	0	0	0	0	4	0	0	0	2.8675
GTCTATAGTCCTAGTTC	10				nt_039264	0	0	0	0	0	0	4	0	0	0	2.8675
TAGGGAACAAACAGCCT	10				nt_039341	0	0	0	0	0	0	4	0	0	0	2.8675
TGCCTGCCCCAAGAGAG	10				nt_096135	0	0	0	0	0	0	4	0	0	0	2.8675
TTGTGGAGGTGGTGGTG	10				nt_039482	0	0	0	0	0	0	4	0	0	0	2.8675
TTTGCTTAGACTGCATC	10				nt_039687	0	0	0	0	0	0	4	0	0	0	2.8675
AACATAATATGTTAAAA	10				nt_162143	0	0	0	0	0	0	0	12	3.36	0	2.5845
TACTGGTATTGTCAGAT	10				nt_162143	0	0	0	0	0	0	0	11	2.52	0	2.4766
GCATTCCTTTGGCTTGT	10	3	NM_025583	"chymotrypsinogen B1 (Ctrb1), mRNA."	Ctrb1	0	0	0	0	0	0	1	20	7.56	0	2.3162
TTGCCTCCAGCATTTTG	10				nt_039206	0	0	0	0	0	0	6	0	0	0	1.688
TCCGGAAGGTCTGCGCT	10	16	ENSMUSG00000061950	"protein phosphatase 4, regulatory subunit 1 [Source:MarkerSymbol;Acc:MGI:1917601]"	Ppp4r1	0	0	0	0	0	0	6	0	0	0	1.6683
GTGGCCTTTGACCGCCA	10	15	NM_025808	"leucine-zipper-like transcriptional regulator, 1 (Lztr1), mRNA."	Lztr1	0	0	0	0	0	0	5	0	0	0	1.4348
AACTATTCCAGTAGAAC	10				nt_039173	0	0	0	0	0	0.33	4	0	0	0	1.3257
ACCGCCGTGTGCCCAGG	10	2	NM_023057	"RIKEN cDNA B230120H23 gene (B230120H23Rik), transcript variant 1, mRNA."	B230120H23Rik	0	0	0	0	0	0	7	0	0	0	1.2396
GACGGCCACCTATTTGC	10	9	NM_009885	"carboxyl ester lipase (Cel), mRNA."	Cel	0	0	0	0	0	0	0	4	1.68	0	1.2338
CGAAGAGCTGCGTAAGA	10	7	NM_007858	"diaphanous homolog 1 (Drosophila) (Diap1), mRNA."	Diap1	0	0	0	0	0	0	4	0	0	0	1.2328
CTGAGCCATCTTACTAA	10				nt_039687	0	0.31	0.32	0	0	0	0	9	0.84	0	1.2097
CACCACCCGGGCGCCGG	10				nt_039492	0	0	0	0	0	0	4	0	0	0	1.2047
CTCTTCTGTGTGTCAGA	10	7	NM_021434	"G protein-coupled receptor 180 (Gpr180), mRNA."	Gpr180	0	0	0	0	0	0	4	0	0	0	1.1983
ATTGGTGAATTTGTACT	10				nt_039687	0	0	0	0	0	0	4	0	0	0	1.1983
GAGCGGCGCGGGCCGGG	10	27	NM_028601	"zinc finger, MIZ-type containing 2 (Zmiz2), transcript variant 1, mRNA."	Zmiz2	0	0	0	0	0	0	4	0	0.84	0	1.1886
AAAGGTATAACCTTTTT	10	4	NM_007381	"acyl-Coenzyme A dehydrogenase, long-chain (Acadl), mRNA."	Acadl	0	0	0	0	0	0	4	0	0	0	1.1802
GATTCATAAAAACAAAC	10				nt_039500	0	0	0	0	0	0	4	0	0	0	1.1776
AGCAAACTACTTTTTAG	10				nt_039474	0	0	0	0	0	0	4	0	0	0	1.1749
GAATGGGTAACTAATTA	10				nt_039299	0	0	0	0	0	0	4	0	0	0	1.1743
CAAACCAAGGACTATGC	10				nt_039606	0	0	0	0	0	0	4	0	0	0	1.1679
AGCCCCTATCTCAAAAA	10				nt_078297	0	0	0	0	0	0	4	0	0	0	1.1559
TCCCTAGGGCCGCTGAA	10	3	NM_182783	"cDNA sequence BC030183 (BC030183), mRNA."	BC030183	0	0	0	0	0	0	4	0	0	0	1.1269
TCTGTGTTCTGTTGGGA	10				nt_039606	0	0	0	0	0	0	6	0	0	0	1.0067
CCTATAAAATAAGTAAA	10	1	NM_026460	"serine (or cysteine) peptidase inhibitor, clade I, member 2 (Serpini2), mRNA."	Serpini2	0	0	0	0	0.663962	1.33	3	29	12.6	3	0.9007
GCCAGGTACACAGCCAT	10	3	NM_181277	"procollagen, type XIV, alpha 1 (Col14a1), mRNA."	Col14a1	0	0	0	0	0	0	5	0	0	0	0.869
GAAAGGTTAGGTAGAAG	10				nt_165773	0	0	0	0	0	0	6	0	0	0	0.6955
GCAAGCTTTAGGCCAGA	10				nt_039477	0	0	0	0	0	0	4	0	0	0	0.6785
GCAACACGTGTCTCCGT	10	9	ENSMUSG00000055447	"CD47 antigen (Rh-related antigen, integrin-associated signal transducer) [Source:MarkerSymbol;Acc:MGI:96617]"	Cd47	0	0	0	0	0	0	4	0	0.84	0	0.6729
GTTCCCACCCTACAAGG	10	2	NM_174852	"PHD finger protein 12 (Phf12), mRNA."	Phf12	0	0	0	0	0	0	5	0	0	0	0.5587
GAATGGGACCAGTACAC	10	1	ENSMUSG00000073750	"predicted gene, OTTMUSG00000010099 [Source:MarkerSymbol;Acc:MGI:3649305]"	OTTMUSG00000010099	0	0.31	0	0	0.331981	0	6	0	0	0	0.4914
GGCTGTGGTGGCTCGGG	10				nt_078297	0	0	0	0.31	0	0	4	0	0	0	0.4684
TGTCTCATCACAGAACC	10	1	ENSMUSG00000047938	RIKEN cDNA 4930483J18 gene [Source:MarkerSymbol;Acc:MGI:1914888]	4930483J18Rik	0	0	0	0.62	0	0	5	0	0	0	0.4637
TGGCGCTTCTACAACTA	10	1	ENSMUSG00000031919	transmembrane emp24 protein transport domain containing 6 [Source:MarkerSymbol;Acc:MGI:1913519]	Tmed6	0	0.31	0	0.31	0.331981	0.33	0	12	0.84	0	0.4607
ACTACCCTGTGAAGTTG	10				nt_039428	0	0	0	0	0	0	4	0	0	0	0.4508
GGCATCAGAGCGCCAGG	10	13	NM_010789	"myeloid ecotropic viral integration site 1 (Meis1), mRNA."	Meis1	0	0	0	0	0	0	4	0	0	0	0.4212
TATGTCACTGTATGCCA	10	5	NM_001042592	"arrestin domain containing 4 (Arrdc4), transcript variant 1, mRNA."	Arrdc4	0	0	0	0	0.331981	0	4	0	0	0	0.4203
GAAGGTGCTGGTTCCTG	10	3	NM_020584	"telomeric repeat binding factor 2, interacting protein (Terf2ip), mRNA."	Terf2ip	0	0	0	0	0	0	5	0	0	0	0.4013
CGGCGCGCGCAGGTCCT	10	8	NM_023627	"myo-inositol 1-phosphate synthase A1 (Isyna1), mRNA."	Isyna1	0	0	0	0	0	0	5	0	0	0	0.3757
TCTGGCTAAAATTCTGC	10				nt_039207	0	0	0	0	0	0	4	0	0	0	0.3704
TTGCTTCCCTTCAAATA	10	22	NM_013720	"MAX gene associated (Mga), mRNA."	Mga	0	0	0.32	0	0	0	4	0	0	0	0.3623
CAGGGACTTTACAGCCT	10	6	NM_176843	"integrator complex subunit 5 (Ints5), mRNA."	Ints5	0	0	0	0	0	0	5	0	0	0	0.3436
AGTGACGTTCTAATGTC	10	6	NM_009036	"recombination signal binding protein for immunoglobulin kappa J region-like (Rbpjl), mRNA."	Rbpjl	0	1.26	0	0	1.32792	1	0	19	2.52	9	0.3019
AGAAGTTGTTCGCATTC	10	2	XM_140308	"PREDICTED: DCP2 decapping enzyme homolog (S. cerevisiae) (Dcp2), mRNA."	Dcp2	0	0	0	0	0	0	4	0	0	0	0.2695
AAACAGCCTTCTCAATA	10	3	NM_175518	"RIKEN cDNA D730040F13 gene (D730040F13Rik), mRNA."	D730040F13Rik	0	0	0	0	0	0	5	0	0	0	0.2566
CATACGTGCAAGCAAAA	10	9	ENSMUSG00000023156	ribonuclease P 14 subunit (human) [Source:MarkerSymbol;Acc:MGI:1914303]	Rpp14	0	0	0	0	0	0	4	0	0	0	0.2378
GAATGAAGGTTTTGATC	10	2	NM_028287	"RIKEN cDNA 2700019D07 gene (2700019D07Rik), mRNA."	2700019D07Rik	0	0	0	0	0	0	5	0	0	1	0.2361
GGTTGTTCCTCCCGAGA	10				nt_039413	0	0	0	0	0	0	4	0	0.84	0	0.2307
GTAGGTTCCTCACTTAT	10	3	NM_009919	"cornichon homolog (Drosophila) (Cnih), mRNA."	Cnih	0	0	0	0	0	0	4	0	0	0	0.2287
AGCCCCACCAAACGACG	10	1	NM_027013	"sodium channel modifier 1 (Scnm1), mRNA."	Scnm1	0	0	0	0.62	0	0	4	0	0	0	0.228
CCTCTCCTACTCTCTTC	10	6	NM_009103	"ribonucleotide reductase M1 (Rrm1), mRNA."	Rrm1	0	0	0	0	0	0	4	0	0	0	0.2276
TTTTAAGTTGTAAATGA	10	5	NM_009193	"stem-loop binding protein (Slbp), mRNA."	Slbp	0	0	0	0	0	0	4	0	0	0	0.2253
GGCTCAAGCTACACCAG	10	4	BC079875	"erythrocyte protein band 4.1, mRNA (cDNA clone MGC:100268 )"	Epb4.1	0	0	0	0	0	0	5	0	0	0	0.2241
TGTCATTCATATTTCTT	10	9	XM_001473442	"PREDICTED: similar to Thoc7 protein (LOC100044980), mRNA."	LOC100044980	0	0	0	0	0	0	4	0	0	0	0.2217
GGCACCCCCACCTGCCA	10	13	NM_146099	"DNA segment, Chr 19, Wayne State University 162, expressed (D19Wsu162e), mRNA."	D19Wsu162e	0	0.31	0	0	0	0	4	0	0	0	0.2116
CTCGCTTAGCCAGAGCT	10				nt_039353	0	0	0	0	0	0.66	4	0	0	0	0.1959
AGATAACACAGTGTAAA	10				nt_039678	0.65	1.26	0	0	0	0	9	0	0	0	0.1944
CTTCCTGCTTCAGAGGT	10				nt_039207	0	0	0	0	0	0	4	1	0	0	0.1883
ATGAGGAAAAAAGTTGG	10				nt_039258	0	0	0	0	0	0	4	0	0	0	0.1861
CCCCAAGCTCCCACCAA	10				nt_039472	0	0	0.32	0	0	0	4	0	0	0	0.1779
TATGACTTTAAATGGCT	10	2	NM_172782	"nuclear transport factor 2-like export factor 2 (Nxt2), mRNA."	Nxt2	0	0	0	0	0	0	4	0	0	0	0.1758
TCTTCACTCCGCTTCAG	10	2	NM_010717	"LIM-domain containing, protein kinase (Limk1), mRNA."	Limk1	0	0	0	0	0	0	4	0	0	0	0.1727
AGGTCCCCTCCACCCCC	10				nt_039457	0	0	0	0.31	0	0	5	0	0	0	0.159
TTCTGACCTCAATACTA	10	10	NM_001048250	"RIKEN cDNA 2810008M24 gene (2810008M24Rik), mRNA."	2810008M24Rik	0	0	0	0	0	0	4	0	0	0	0.1589
GATATCACCAAATGATT	10				nt_039625	0	0	0	0.31	0	0	5	0	0	0	0.1446
CTAAGGGAAGAGGGTGG	10	15	NM_017477	"coatomer protein complex, subunit gamma (Copg), transcript variant 1, mRNA."	Copg	0	0	0	0	0	0	4	0	0	0	0.1421
GCTGGAAACCATCTTGC	10	10	NM_175124	"leucine rich repeat containing 28 (Lrrc28), mRNA."	Lrrc28	0	0	0	0	0	0	4	0	0	0	0.1403
TGCTGTGTTAGCTGTTG	10	1	XM_973659	"PREDICTED: similar to Gcsh protein (LOC674321), mRNA."	LOC674321	0	0	1.3	0.31	0.663962	0.33	5	0	0	0	0.1389
GTGCCATCTGACTTTGA	10	1	NM_007618	"serine (or cysteine) peptidase inhibitor, clade A, member 6 (Serpina6), mRNA."	Serpina6	1.63	1.26	1.3	2.81	14.9391	3.65	19	6	0	0	0.1342
GGAGATGAAAGATTGTC	10				nt_039621	0	0	0	0	0	0	5	0	0	0	0.1333
TAACAGAAGCCCAGACG	10	1	BC055077	"procollagen, type V, alpha 2, mRNA (cDNA clone MGC:60628 )"	Col5a2	0.33	0.31	0.65	0	0	0	5	0	0	0	0.1326
GGGTTCCCAGCTGTTGT	10				nt_096135	0	0	0.65	0	0	0	6	0	0	0	0.1249
CCTACAGTGTCTTAAGA	10	1	NM_026069	"ribosomal protein L37 (Rpl37), mRNA."	Rpl37	0.33	0	0	0	0	0.33	6	0	0	0	0.1219
CAGTTTGCTTAGCCAGT	10	3	NM_024427	"tropomyosin 1, alpha (Tpm1), mRNA."	Tpm1	0	0	0	0	0	0	5	0	0	0	0.1191
CTCTTTCTGGACGAGCC	10	2	NM_013853	"ATP-binding cassette, sub-family F (GCN20), member 2 (Abcf2), mRNA."	Abcf2	0	0	0	0	0	0	6	0	0	0	0.1154
TTTAATAAAGATCATCC	10	1	NM_008221	"hemoglobin Y, beta-like embryonic chain (Hbb-y), mRNA."	Hbb-y	71.76	132.51	476.77	17.47	29.2143	5.31	761	2447	0	0	0.1119
CTCAGTGGCACTTCATC	10				nt_039341	0	0	0	0	0.331981	0	4	0	0	0	0.1103
TGTGAAGTTCTCAAGTG	10				nt_039474	0	0	0	0	0	0	4	0	0	0	0.1097
ACCCCGCTGCCTCTGCC	10				nt_039515	0	0	0.32	0.62	0	0	4	0	0	0	0.1089
GAGTACCCTTGGAAGCC	10				nt_039490	0	0	0.32	0	0	0	5	0	0	0	0.1077
GACTTCCTGGTTCTCTT	10	3	NM_028379	"zinc finger, DHHC domain containing 4 (Zdhhc4), mRNA."	Zdhhc4	0	0	0	0	0	0	5	0	0	0	0.1031
AAGAGCCCTGGACATCT	10	1	ENSMUSG00000031264	Bruton agammaglobulinemia tyrosine kinase [Source:MarkerSymbol;Acc:MGI:88216]	Btk	0	0	0	0	0.331981	0	4	0	0	0	0.0996
TACCAGTTTCCTAACGC	10				nt_039500	0	0	0	0	0	0.33	4	0	0	0	0.0986
CACTGTCCCTCTTCGCT	10	1	NM_053078	"DNA segment, human D4S114 (D0H4S114), mRNA."	D0H4S114	1.63	1.89	2.59	0.31	1.99189	3.32	11	0	0	0	0.0935
CGCAGATATCGGGAGGC	10	1	NM_026983	"endoplasmic reticulum protein 27 (Erp27), mRNA."	Erp27	0	0.31	0.32	0	0.331981	0.66	0	9	3.36	2	0.0925
GCTAGTTGTTTTTGTTT	10	14	ENSMUSG00000027107	"cholinergic receptor, nicotinic, alpha polypeptide 1 (muscle) [Source:MarkerSymbol;Acc:MGI:87885]"	Chrna1	0	0	0	0	0	0	4	0	0	0	0.0901
ATGCCCAGGGACAGGAG	10				nt_039474	0.65	0.94	0.32	0	0.995943	0	4	1	0.84	0	0.0891
CCTTCCCAAAATGGCCG	10				nt_039492	0	0	0.32	0	0	0	4	0	0	0	0.0888
TTCCCCTGGCCTTTTTG	10	7	NM_175381	"RIKEN cDNA 2700081O15 gene (2700081O15Rik), mRNA."	2700081O15Rik	0	0	0	0	0	0	4	0	0	0	0.086
ATCCCGGGGACACACAA	10	9	NM_007981	"acyl-CoA synthetase long-chain family member 1 (Acsl1), mRNA."	Acsl1	0	0	0	0	0	0	6	0	0	0	0.0836
GCTGCTGGCTAGTTGGT	10	1	BC011091	"histocompatibility 47, mRNA (cDNA clone MGC:18954 )"	H47	2.28	0	0.65	0.62	0.663962	1.66	8	0	0	0	0.0771
GGGACTGCATTGAGAGC	10	1	NM_008219	"hemoglobin Z, beta-like embryonic chain (Hbb-bh1), mRNA."	Hbb-bh1	58.06	22.03	58.95	4.06	1.32792	1	5	1146	0	0	0.0742
GCGAGCTCCCGGGTCCC	10	6	NM_178919	"transmembrane protein 112B (Tmem112b), mRNA."	Tmem112b	0	0	0	0.62	0	0	4	0	0	0	0.0726
AGAAACAGCAGGGCCTG	10	1	NM_010800	"basic helix-loop-helix domain containing, class B, 8 (Bhlhb8), mRNA."	Bhlhb8	0	0	0	0	0.663962	1.66	0	8	1.68	1	0.0716
CTCCCACGTGTCCGTGG	10	6	NM_030262	"protein O-fucosyltransferase 2 (Pofut2), mRNA."	Pofut2	0	0	0	0	0	0	4	0	0	0	0.0715
TAAGTCCGGGAGCGTGG	10				nt_039207	0	0	0	1.25	0	0.33	7	1	0.84	0	0.0707
ACCAGCTATGATCCCTC	10	1	NM_010405	"hemoglobin X, alpha-like embryonic chain in Hba complex (Hba-x), mRNA."	Hba-x	34.57	22.98	84.86	12.48	5.97566	0.33	68	672	0	0	0.0688
TAGACAACGAAGTGACA	10	2	NM_183316	"small nuclear RNA activating complex, polypeptide 5 (Snapc5), mRNA."	Snapc5	0	0	0	0.31	0	0	6	0	0	0	0.0676
GAGGGTGTGTGTGGGTA	10				nt_039212	0	0	0	0	0	0	5	0	0	0	0.0675
GTGGAGATTAACACTTC	10				nt_039590	0	0	0	0	0	0	4	0	0	0	0.0658
GTGAGGACAGCCAAGGC	10	7	NM_011602	"talin 1 (Tln1), mRNA."	Tln1	0	0	0	0	0	0	4	0	0	0	0.0655
CTGAGGGATGGTCCTGA	10	3	NM_172769	"sterol-C5-desaturase (fungal ERG3, delta-5-desaturase) homolog (S. cerevisae) (Sc5d), mRNA."	Sc5d	0	0	0	0	0	0	5	0	0	0	0.0611
TCCACTCAGTGGCCAGG	10	1	ENSMUSG00000034427	myosin XVB [Source:MarkerSymbol;Acc:MGI:2685534]	Myo15b	0	0.31	0	0	0	1.33	0	6	0	0	0.0595
CTGGGGAGACTGAGTCC	10				nt_039500	0	0	0	0	0	0	6	0	0	0	0.0581
GACCTGGCCGGCAACAT	10	1	NM_022879	"myosin, light polypeptide 7, regulatory (Myl7), mRNA."	Myl7	3.91	0.94	0	0.62	0.331981	0	0	252	0	0	0.0572
AACTGAAACCCAATGGC	10	1	BC029097	"SMAD specific E3 ubiquitin protein ligase 1, mRNA (cDNA clone MGC:28022 )"	Smurf1	0.33	0.31	0	0.31	0	0.33	4	0	0	0	0.0537
GACCTGAAGCGGCTGGC	10	2	NM_054099	"RIKEN cDNA 1110038F14 gene (1110038F14Rik), mRNA."	1110038F14Rik	0	0	0	0.31	0	0.33	6	0	0	0	0.0534
TGGGACTCACTTAATAA	10	1	NM_009827	"cholecystokinin A receptor (Cckar), mRNA."	Cckar	0	0.63	0	1.25	0.663962	1	4	9	2.52	0	0.0501
AGGAAGAGCGAGCGGCG	10	1	XM_976893	"PREDICTED: similar to beta myosin heavy chain (LOC674761), mRNA."	LOC674761	0.65	0.31	0	0	0	0	0	66	0	0	0.0498
AGGAACTTTGTGCAAGT	10				nt_039716	0	0.31	0.65	0	0	0	4	0	0	0	0.0496
GTCCCGACCACACCCCC	10				nt_039267	0	0.31	0.32	0	0	0	4	1	0	0	0.0472
ACAAAACCAGCTTTAAT	10	1	NM_172204	"NADPH oxidase activator 1 (Noxa1), mRNA."	Noxa1	0	2.52	0	0	0.663962	0	4	2	0	0	0.0466
TAATGCCTTTGCTAATG	10	1	ENSMUSG00000047146	CXXC finger 6 [Source:MarkerSymbol;Acc:MGI:1098693]	Cxxc6	0.33	0.63	0	0	0.331981	0	5	0	0	0	0.0462
TAATACAATGTAAAGTT	10	7	NM_025937	"NFKB activating protein (Nkap), mRNA."	Nkap	0.33	0	0	0	0	0	4	1	0	0	0.0461
CTTTTGTTCAGACCTGG	10				nt_165773	0	0	0	0	0	0	4	0	0	0	0.0456
ATGAATGGTTGGGGTTA	10	5	NM_001009949	"mitochondrial carrier triple repeat 1 (Mcart1), mRNA."	Mcart1	0	0	0	0	0	0	4	0	0	0	0.044
GCCCGGCCCGTGTCCCG	10	1	NM_008738	"neurturin (Nrtn), mRNA."	Nrtn	0	0	0	0	0	0	12	0	0	0	0.0427
GGGAGCGAAAAGGTTAA	10	1	NM_010496	"inhibitor of DNA binding 2 (Id2), mRNA."	Id2	0.65	2.83	1.62	3.43	0.995943	0.66	6	0	0	0	0.0426
ACCTGATCGACTATTCT	10				nt_039687	0	0	0.32	0	0	0	5	0	0	0	0.0408
GGATTATAAGGACTTGG	10				nt_039428	0	0	0	0	0	0	5	0	0	0	0.0397
TAGAAGAGACAGATAAG	10	6	NM_138590	"DNA segment, Chr 4, Wayne State University 132, expressed (D4Wsu132e), mRNA."	D4Wsu132e	0	0	0	0.31	0.663962	0	4	0	0	0	0.0389
ACCTACAATGGGTACCT	10	13	NM_175090	"solute carrier family 31, member 1 (Slc31a1), mRNA."	Slc31a1	0	0	0	0	0	0	4	0	0	0	0.0372
TAAAGACATTTTATAGT	10	1	NM_176850	"bromodomain PHD finger transcription factor (Bptf), mRNA."	Bptf	0	0	0	0	0	0	4	0	0	0	0.0363
GGTGGAGGCGGGGCTAG	10	3	NM_172904	"fibronectin type III and SPRY domain containing 2 (Fsd2), mRNA."	Fsd2	0	0	0	0	0	0	0	4	0	0	0.0355
TGCTTTACCCAAAAATT	10				nt_039649	0	0	0	0	0	0	4	0	0	0	0.0329
CACACTAGGTGAGCACT	10	1	NM_007474	"aquaporin 8 (Aqp8), mRNA."	Aqp8	0	0	0	0	0	0.33	0	12	0	0	0.0328
CATATCAGGCTCTGCCA	10	1	ENSMUSG00000034522	zinc finger protein 395 [Source:MarkerSymbol;Acc:MGI:2682318]	Zfp395	0	0.31	0	0.62	0	0.33	4	1	0	0	0.0327
CAGAGTGGCCGCCCTGC	10	4	NM_134083	"regulator of chromosome condensation (RCC1) and BTB (POZ) domain containing protein 2 (Rcbtb2), mRNA."	Rcbtb2	0.33	0	0	0	0.331981	0	4	0	0	0	0.0322
GGAGGCCGTGGAGGAGA	10	3	BC068226	"Ewing sarcoma breakpoint region 1, mRNA (cDNA clone MGC:61279 )"	Ewsr1	0.33	0	0	0	0	0	6	0	0	0	0.0321
CAAACTCTCACAGCGAT	10	4	XM_001476727	"PREDICTED: similar to Secreted acidic cysteine rich glycoprotein (LOC100046740), mRNA."	LOC100046740	0.98	0.31	4.21	0	5.3117	0.33	15	0	0	0	0.0313
GCCCGCCTGTGCTTCGG	10	5	NM_008086	"growth arrest specific 1 (Gas1), mRNA."	Gas1	0	0	0	0	0	0	5	0	0.84	0	0.0311
TGCCTAGTCCGGAATAC	10	1	ENSMUSG00000032504	programmed cell death 6 interacting protein [Source:MarkerSymbol;Acc:MGI:1333753]	Pdcd6ip	0	0.31	0	0.62	1.32792	0.33	6	2	0	0	0.031
GATATTCTCAGCCAAGC	10	1	NM_029631	"abhydrolase domain containing 14b (Abhd14b), mRNA."	Abhd14b	0	0.31	0	1.56	0	0.66	4	0	0	0	0.0309
AAAAGCACTGGAATTGA	10	1	NM_025357	"small muscle protein, X-linked (Smpx), mRNA."	Smpx	0.33	0	0	0	0	0	0	11	0	0	0.0304
GCTTCAGAGCCTGAGGC	10				nt_096135	0	0	0	0	0	0	5	0	0.84	0	0.03
GCTTCTCTGACCCACAA	10	1	NM_010858	"myosin, light polypeptide 4 (Myl4), mRNA."	Myl4	0.98	0	0	0.94	1.65991	0.33	0	235	0.84	0	0.0299
CCCCCGCAGGCCCTGAG	10	1	NM_008725	"natriuretic peptide precursor type A (Nppa), mRNA."	Nppa	0.33	0	0	0.31	0	0	0	29	0	0	0.0298
CGCTGTGCTCTGCGGCC	10	2	BC014800	"glucosamine-6-phosphate deaminase 1, mRNA (cDNA clone MGC:25224 )"	Gnpda1	0	0	0.32	1.25	0.663962	0.33	3	0	0	0	0.0284
ATCTGAATGTTGTGACG	10	4	NM_010613	"KH-type splicing regulatory protein (Khsrp), mRNA."	Khsrp	0	0	0	0	0	0	4	0	0	0	0.0276
TGTGGCACCACACCCAG	10				nt_039185	0	0	0	0	0	0	4	0	0	0	0.0274
CGTTGGAACAGTAAGCA	10	1	NM_144945	"leucine-rich repeat LGI family, member 2 (Lgi2), mRNA."	Lgi2	0.33	0.31	1.3	0	0	0	6	0	0	0	0.0246
GAAATGTTTAGACAGGA	10	4	NM_175273	"RIKEN cDNA 2310046O06 gene (2310046O06Rik), mRNA."	2310046O06Rik	0.33	0	0	0.31	0	0	5	0	0	0	0.0245
AGGGCTGAGGAGGCAAG	10	1	NM_008771	"purinergic receptor P2X, ligand-gated ion channel, 1 (P2rx1), mRNA."	P2rx1	0.33	3.78	0	0.62	1.32792	0	15	8	1.68	0	0.0235
GACCCTGAGACTTGGGG	10				nt_166318	0.33	0	0	0	0	0	6	0	0	1	0.0235
GAGAGCCTGCGTCCGCG	10	7	NM_023627	"myo-inositol 1-phosphate synthase A1 (Isyna1), mRNA."	Isyna1	0	0.63	0	0	0	0.33	8	0	0	0	0.0229
GAACGGCAGTGGCAGTG	10	12	NM_022012	"mitogen activated protein kinase kinase kinase 11 (Map3k11), mRNA."	Map3k11	0	0	0	0	0	0	4	0	0.84	0	0.0223
TGGTGTACACGCTTACA	10	4	NM_133754	"filamin binding LIM protein 1 (Fblim1), mRNA."	Fblim1	0.33	0.31	0.97	0	0.331981	0.33	7	0	0	0	0.0217
ACCAGGATGGATCAGGC	10	1	NM_146248	"coiled-coil alpha-helical rod protein 1 (Cchcr1), mRNA."	Cchcr1	0.65	0	0	0.31	0.331981	0.33	4	0	0	0	0.0214
GATCCTTTGAGAGGCAC	10				nt_078575	0	0	0	0	0	0	5	0	0	0	0.0213
CCCTTCTTCTCTCCCTT	10	1	BC043020	"hemoglobin alpha, adult chain 1, mRNA (cDNA clone MGC:57888 )"	Hba-a1	50.88	96.63	643.25	38.07	64.4043	351.9	1644	1729	68.89	8	0.0211
AACTTCGCATCAAAAGA	10	3	NM_009537	"YY1 transcription factor (Yy1), mRNA."	Yy1	0	0	0	0	0	0	4	0	0	0	0.0209
CCTCGTAAAGTGACCTC	10	2	NM_001001602	"disabled homolog 2 (Drosophila) interacting protein (Dab2ip), mRNA."	Dab2ip	0	0	0	0	0	0	6	0	0.84	1	0.0206
GTGTTGTTCTTTTGGGG	10	3	NM_009333	"transcription factor 7-like 2, T-cell specific, HMG-box (Tcf7l2), mRNA."	Tcf7l2	0	0	0	0	0.331981	0	4	0	0	0	0.0201
AGATGGGGAGATAAAAA	10				nt_039706	0	0	0	0	0	0	5	1	0	0	0.0201
ATACTGACATTTTGTAG	10	1	ENSMUSG00000064358	"cytochrome c oxidase III, mitochondrial [Source:MarkerSymbol;Acc:MGI:102502]"	mt-Co3	71.43	109.85	112.71	122.32	250.314	125.49	2278	920	779.67	300	0.0199
TACCATCTTCTTTGGAA	10	1	BC005779	"succinate dehydrogenase complex, subunit C, integral membrane protein, mRNA (cDNA clone MGC:6555 )"	Sdhc	0	0.63	0.97	0.62	0	0	5	0	0	0	0.0193
TGGGTTGTCTAAAAAAA	10	1	XR_030728	"PREDICTED: similar to tumor protein, translationally-controlled 1 (LOC669016), misc RNA."	LOC669016	0	0.63	1.3	0	0	0	7	0	0	0	0.0193
TTAGGAGATATTTCACA	10	1	ENSMUSG00000052757	nuclear factor I/B [Source:MarkerSymbol;Acc:MGI:103188]	Nfib	0	0	0	0	0	0	4	0	0.84	0	0.0191
GTGGCTCATTTTTTTCA	10				nt_039674	0	0	0	0	0	0	4	0	0	0	0.019
GATGGAATAGAGGAGTT	10	2	NM_146171	"non-SMC condensin I complex, subunit D2 (Ncapd2), mRNA."	Ncapd2	0	0	0.32	0	0	0	5	0	0	0	0.0185
AAGATCAAGATTATTGC	10	1	ENSMUSG00000068614	"actin, alpha, cardiac [Source:MarkerSymbol;Acc:MGI:87905]"	Actc1	8.81	0	0.32	0.62	0.331981	0	2	152	0	0	0.0184
TTTTTCTGGAAAAGTTC	10	5	NM_021299	"adenylate kinase 3 (Ak3), mRNA."	Ak3	0	0.63	0	0	0	0	5	0	0	1	0.0183
TAGGGAGATGGAGGGAG	10	1	NM_013468	"ankyrin repeat domain 1 (cardiac muscle) (Ankrd1), mRNA."	Ankrd1	0	0	0	0	0	0	0	27	3.36	0	0.0181
GCAGGGCTCAACAGCAG	10	4	NM_020027	"HLA-B associated transcript 2 (Bat2), mRNA."	Bat2	0	0	0	0	0	0	6	0	0	0	0.0173
AGGAGGACTTAACCAAA	10	1	ENSMUSG00000064345	"NADH dehydrogenase 2, mitochondrial [Source:MarkerSymbol;Acc:MGI:102500]"		60.67	21.09	18.14	218.12	63.0764	18.26	584	98	58.81	11	0.0172
TATATTGCACCAGTAGC	10				nt_039258	0	0.63	0	0	0	0.33	4	0	0	0	0.0161
AGGCTGGTGAAAGATGT	10	4	NM_011185	"proteasome (prosome, macropain) subunit, beta type 1 (Psmb1), mRNA."	Psmb1	0	0	0.32	0	0.331981	0	9	0	0	0	0.016
TGTGTGTGCAACTGTGC	10	1	NM_008653	"myosin binding protein C, cardiac (Mybpc3), mRNA."	Mybpc3	0	0	0	0	0	0	0	16	0	0	0.0158
ACTACTTCATTTCTAGC	10	4	NM_021345	"protein tyrosine phosphatase-like A domain containing 1 (Ptplad1), mRNA."	Ptplad1	0	0	0	0	0	0	7	0	0	1	0.0156
GAGCAGTATGTGGTGGC	10	9	ENSMUSG00000036606	plexin B2 [Source:MarkerSymbol;Acc:MGI:2154239]	Plxnb2	0	0	0	0	0	0	7	0	0	0	0.0154
GAGGCTCACATCTGTAA	10	7	NM_176831	"phosphopantothenoylcysteine decarboxylase (Ppcdc), mRNA."	Ppcdc	0	0.31	0.97	0.62	0.331981	0.33	6	1	0	0	0.0154
AGAGGCTGTGTAGTGCC	10	11	NM_011212	"protein tyrosine phosphatase, receptor type, E (Ptpre), mRNA."	Ptpre	0.33	0	0	0	0	0	4	0	0	0	0.0149
GCTGGAGGAGAGTTACT	10	1	ENSMUSG00000042010	acetyl-Coenzyme A carboxylase beta [Source:MarkerSymbol;Acc:MGI:2140940]	Acacb	0	0	0	0	0.331981	0	0	6	0	0	0.0147
TGCAGGTGGAAGAAGGC	10	2	NM_146120	"gelsolin (Gsn), mRNA."	Gsn	0	0	0	0	0	0	5	0	0.84	0	0.0147
AGGCAGGAACGTGTGCT	10	2	NM_173011	"isocitrate dehydrogenase 2 (NADP+), mitochondrial (Idh2), mRNA."	Idh2	0	0	0	0	0	0	5	2	0	1	0.0146
TTGAGTTTCAGGACACC	10	1	ENSMUSG00000045140	"phosphatidylinositol glycan anchor biosynthesis, class W [Source:MarkerSymbol;Acc:MGI:1917575]"	Pigw	0	0.31	0	0.94	0	0	6	0	0.84	1	0.014
TTTCTCTTAAGGCTACC	10	2	NM_026368	"RIKEN cDNA 5830433M19 gene (5830433M19Rik), mRNA."	5830433M19Rik	0	0	0	0	0	0	5	0	0	0	0.0139
TGTTTCCTCACCCCCAG	10				nt_039590	0	0	0.97	0.62	0	0.33	6	0	0	0	0.0139
GCCTAGTAACTATCTGC	10	2	NM_001030307	"dyskeratosis congenita 1, dyskerin homolog (human) (Dkc1), mRNA."	Dkc1	0.33	0	0	0	0.331981	0	4	0	0	0	0.0138
AAGGGTGTGGAGTAGAT	10	1	NM_009393	"troponin C, cardiac/slow skeletal (Tnnc1), mRNA."	Tnnc1	1.96	0.94	0.32	0.31	0.995943	0.33	0	49	0	0	0.0135
CGCGCCTCAATCTCGAC	10	1	NM_023892	"intercellular adhesion molecule 4, Landsteiner-Wiener blood group (Icam4), mRNA."	Icam4	0.65	0.31	0	0	0	0.66	5	3	0	0	0.0134
CTTGTTACATTCAGAAC	10	1	NM_183168	"pyrimidinergic receptor P2Y, G-protein coupled, 6 (P2ry6), mRNA."	P2ry6	0	0	0.32	0	0.331981	0.33	4	0	0	1	0.0129
ACTGTGACCTGCTGAGG	10	5	ENSMUSG00000040752	"myosin, heavy polypeptide 6, cardiac muscle, alpha [Source:MarkerSymbol;Acc:MGI:97255]"	Myh6	0	0	0	0	0	0	0	6	0	0	0.0128
TTTGTATTTAGTTTCAG	10	35	NM_001033422	"THO complex 2 (Thoc2), mRNA."	Thoc2	0	1.26	0.32	0	0.331981	0	2	0	0	0	0.0128
GACTGTGCCAAACACCT	10				nt_039706	0.98	0	1.62	0.31	0	0	6	0	0	0	0.0128
AGCAGTCCCCTCCCTAG	10	1	ENSMUSG00000064354	"cytochrome c oxidase II, mitochondrial [Source:MarkerSymbol;Acc:MGI:102503]"	mt-Co2	302.03	184.44	120.16	205.01	220.435	115.86	1301	666	528.46	215	0.0125
ATGCAGTGGCGGGATGT	10	1	NM_009258	"serine peptidase inhibitor, Kazal type 3 (Spink3), mRNA."	Spink3	0	1.26	0	0.62	2.65585	3.98	2	98	40.33	22	0.0124
ACAACAATCAATAAACA	10				nt_165760	0.33	0	0	0	0.331981	0	4	1	0	0	0.012
AGTGGAACTGTGATGCA	10				nt_039240	0	0.31	0	0	0	0	5	0	0	0	0.0114
GGACCGCCTTTTAAAAC	10	3	ENSMUSG00000037458	antizyme inhibitor 1 [Source:MarkerSymbol;Acc:MGI:1859169]	Azin1	0	0.63	0	0.31	0	0	4	0	0	0	0.0112
CTTTGAATGGGAATGCT	10				nt_039500	0	0	0	0	0	0	9	0	3.36	0	0.0112
GGAGCAGGCGATTGGCA	10	1	NM_021503	"myozenin 2 (Myoz2), mRNA."	Myoz2	0	0	0	0	0	0	0	4	0	0	0.011
TATAGATATGTTCTGAA	10				nt_165773	0	0.31	0.65	0	0.331981	0	6	0	0	0	0.0108
TCCATTGCTGGCGATGC	10	4	NM_009297	"suppressor of Ty 6 homolog (S. cerevisiae) (Supt6h), mRNA."	Supt6h	0	0	0	1.25	0.331981	0	5	0	0	0	0.0106
GGACACAAATCCTAATG	10	1	NM_133626	"ribosome binding protein 1 (Rrbp1), transcript variant 2, mRNA."	Rrbp1	0.33	0.31	0	0	0	0.66	0	8	4.2	1	0.0105
TTAAGTCGTAGGTCTGG	10	2	NM_029457	"SUMO/sentrin specific peptidase 2 (Senp2), mRNA."	Senp2	0	0	0	0	0	0	4	0	0	0	0.0102
GCCAGGAACAGGAATGG	10	4	ENSMUSG00000074227	"serine protease inhibitor, Kunitz type 2 [Source:MarkerSymbol;Acc:MGI:1338031]"	Spint2	0	0	0	0.94	0	0	4	0	0	1	0.0101
GTGCTAAGAGATGTCTG	10	1	NM_013891	"SAM pointed domain containing ets transcription factor (Spdef), mRNA."	Spdef	0	1.26	0	0	0	0.33	0	2	0	0	0.0101
GTTTTTTTTTTACAAAT	10				nt_039207	0	0	0	0	0	0	1	4	0	0	0.01
ACACTGAGATATGGTTC	10	3	NM_001004361	"RIKEN cDNA 5730494M16 gene (5730494M16Rik), mRNA."	5730494M16Rik	0	0	0	0	0	0	4	0	0	0	0.0099
GCTCGGGGTCCTTTGCC	10	6	ENSMUSG00000021518	phosphatidylserine synthase 1 [Source:MarkerSymbol;Acc:MGI:1276575]	Ptdss1	0.33	0	0	0.31	0.663962	1.99	9	0	0	0	0.0098
TATGTCAGTAAGGGTTG	10	1	NM_001081155	"Rap1 GTPase-activating protein (Rap1gap), mRNA."	Rap1gap	0	2.83	0.97	0.62	1.65991	0.66	0	29	5.88	2	0.0096
GGAGGTGGCAAGCCCTG	10	1	NM_013808	"cysteine and glycine-rich protein 3 (Csrp3), mRNA."	Csrp3	0.33	0.31	0.32	0	0	0	0	29	0	0	0.0094
TGTATATCCAGATGTGT	10	1	NM_029920	"RIKEN cDNA C130038G02 gene (C130038G02Rik), transcript variant 2, mRNA."	C130038G02Rik	0	0	0.32	0	0	0	4	0	0	0	0.0094
GCCTGGCCCTCACAGTG	10	1	NM_178747	"gulonolactone (L-) oxidase (Gulo), mRNA."	Gulo	0.33	1.89	0.32	0.94	1.32792	0.66	3	1	0	0	0.0093
CCTACAGTTGATAATCT	10	1	NM_021285	"myosin, light polypeptide 1 (Myl1), mRNA."	Myl1	0.65	0.31	0	0	0	0	0	43	0	0	0.0092
ACCGAAATGCGACTGTA	10	2	NM_026330	"non-SMC element 1 homolog (S. cerevisiae) (Nsmce1), mRNA."	Nsmce1	0	0	0	0.31	0	0	6	0	0	0	0.0091
TGCCTTACGAATTTAAG	10				nt_039500	0	0	0	0	0	0	4	0	0	0	0.0091
ATTACTATTCTCTGTCC	10	1	NM_007918	"eukaryotic translation initiation factor 4E binding protein 1 (Eif4ebp1), mRNA."	Eif4ebp1	0	0	0.32	0	0	0	7	0	0	0	0.0089
TTTCTTTCAGAGCTTTT	10	2	NM_029979	"tripartite motif-containing 35 (Trim35), mRNA."	Trim35	0	0.31	0.65	0.31	0.331981	0.33	5	0	0	0	0.0089
ATGGTGACGGACTCCCA	10	1	NM_172687	"coenzyme Q3 homolog, methyltransferase (yeast) (Coq3), mRNA."	Coq3	0	0	0.32	0	0	0	5	0	0	0	0.0088
GTTACCAGACTAACAAA	10	1	NM_001082547	"predicted gene, EG433016 (EG433016), mRNA."	EG433016	0	0	0	0.31	0	0	0	4	0	0	0.0087
TCTATGCTGCTAGCACC	10				nt_039353	0.65	1.26	0.32	0.31	2.32387	0.66	4	0	0	0	0.0087
GAGCTGTCTTATGTGTC	10				nt_039207	0	0	0.32	0	0	0	4	1	0	0	0.0087
GAGGGGCAGGAGCCAAC	10	2	NM_009943	"cytochrome c oxidase, subunit VI a, polypeptide 2 (Cox6a2), mRNA."	Cox6a2	0.33	0	0.32	0	0	0	0	16	0	0	0.0086
GCTCCCACACTGTGCTC	10	1	NM_009406	"troponin I, cardiac (Tnni3), mRNA."	Tnni3	0	1.57	0.65	0	0.331981	0	0	51	0	1	0.0085
TTCCCTGCCTGTTCCCC	10	5	ENSMUSG00000032562	"guanine nucleotide binding protein, alpha inhibiting 2 [Source:MarkerSymbol;Acc:MGI:95772]"	Gnai2	0	0	0	0	0	0	4	0	0	1	0.0084
AACTCCCTGATTGAAAG	10	14	NM_146078	"ubiquitin protein ligase E3 component n-recognin 2 (Ubr2), mRNA."	Ubr2	0.33	0	0	0.31	0.663962	0.66	4	0	0	0	0.0084
TCTATCCTGTCTTCTAT	10	2	NM_010405	"hemoglobin X, alpha-like embryonic chain in Hba complex (Hba-x), mRNA."	Hba-x	0	0	0.32	0	0	0	0	7	0	0	0.0081
CTTTCAGCGTCTTGTTA	10	1	ENSMUSG00000039607	"RNA binding motif, single stranded interacting protein [Source:MarkerSymbol;Acc:MGI:2444477]"	Rbms3	0	0.31	1.62	0.62	1.32792	0	5	1	0	0	0.0079
AAGCAGTGGAATGTCAA	10	7	NM_146054	"pleckstrin homology domain containing, family C (with FERM domain) member 1 (Plekhc1), mRNA."	Plekhc1	0	0	0	0	0	0.66	5	0	0	0	0.0079
TCCCCCGCACAGCTGGG	10	2	NM_019879	"succinate-CoA ligase, GDP-forming, alpha subunit (Suclg1), mRNA."	Suclg1	0	0	0	0	0	0	4	0	0	0	0.0078
AGATCATTGCAGCCGAG	10	3	ENSMUSG00000052450	RIKEN cDNA 2810055G20 gene [Source:MarkerSymbol;Acc:MGI:1919929]	2810055G20Rik	0.65	0.31	0.32	0.31	0	0	4	0	0	0	0.0075
[truncated: 567 more rows]
